# Supplementary material for: Tumor microenvironment related novel signature predict lung adenocarcinoma survival
Source: PeerJ. 2021 Jan 14;9:e10628. doi: 10.7717/peerj.10628 (PMC7811787; doi:10.7717/peerj.10628)
Supplement: Supplemental Information 4 [file peerj-09-10628-s004.xlsx]

## Sheet: cox.result-immune
Terms	HR[exp(coef)]	coef	95% CI lower	95% CI upper	Z	P value
ACSM5	0.807297	-0.214064	-0.315012	-0.113116	-4.15617	3.24e-05
CLEC17A	0.817331	-0.201712	-0.300247	-0.103176	-4.01223	6.01e-05
STAP1	0.833889	-0.181655	-0.272398	-0.0909117	-3.92356	8.72e-05
CD40LG	0.817299	-0.201751	-0.302655	-0.100847	-3.91881	8.9e-05
PARP15	0.820123	-0.198301	-0.297635	-0.0989671	-3.91269	9.13e-05
CD200R1	0.793094	-0.231813	-0.350472	-0.113154	-3.82901	0.000129
P2RX1	0.809133	-0.211792	-0.321182	-0.102402	-3.79472	0.000148
KLRB1	0.811777	-0.20853	-0.316422	-0.100637	-3.78812	0.000152
CCR2	0.819089	-0.199563	-0.30296	-0.0961656	-3.78285	0.000155
ZC3H12D	0.783189	-0.244381	-0.37108	-0.117683	-3.78048	0.000157
MS4A1	0.887623	-0.119208	-0.181269	-0.0571458	-3.76468	0.000167
IL16	0.777058	-0.25224	-0.384806	-0.119674	-3.72933	0.000192
SLC24A4	0.788821	-0.237216	-0.362404	-0.112028	-3.7139	0.000204
PTGDS	0.843057	-0.170721	-0.261698	-0.0797444	-3.67794	0.000235
CD5	0.819563	-0.198984	-0.305227	-0.0927405	-3.67084	0.000242
CCR6	0.805466	-0.216334	-0.332363	-0.100304	-3.6543	0.000258
HLA-DMA	0.804225	-0.217876	-0.334771	-0.100981	-3.65309	0.000259
IKZF3	0.831548	-0.184466	-0.283574	-0.0853578	-3.648	0.000264
C11orf21	0.806952	-0.214492	-0.329971	-0.0990119	-3.64043	0.000272
TLR10	0.842369	-0.171537	-0.263928	-0.0791472	-3.63899	0.000274
HLA-DOB	0.836111	-0.178993	-0.275446	-0.082541	-3.63724	0.000276
WDFY4	0.833313	-0.182346	-0.28061	-0.0840819	-3.63705	0.000276
FCRL1	0.861117	-0.149525	-0.230404	-0.0686468	-3.62351	0.000291
SEPT1	0.790693	-0.234845	-0.362326	-0.107365	-3.61065	0.000305
RBP5	0.788498	-0.237625	-0.366817	-0.108434	-3.60501	0.000312
TRAF3IP3	0.796352	-0.227714	-0.351841	-0.103588	-3.59561	0.000324
NAPSB	0.841299	-0.172808	-0.267011	-0.0786043	-3.59538	0.000324
TSPAN32	0.8208	-0.197476	-0.305284	-0.0896676	-3.59013	0.000331
FGD3	0.775731	-0.253949	-0.393845	-0.114054	-3.55788	0.000374
LY9	0.816794	-0.202369	-0.314741	-0.0899956	-3.52963	0.000416
SFTPD	0.909108	-0.0952912	-0.148254	-0.0423286	-3.5264	0.000421
CXorf21	0.804349	-0.217722	-0.338751	-0.0966916	-3.52579	0.000422
SCN7A	0.88081	-0.126913	-0.198174	-0.0556514	-3.49059	0.000482
SIGLECP3	0.838461	-0.176188	-0.275166	-0.0772095	-3.48887	0.000485
TTC16	0.837253	-0.17763	-0.278502	-0.0767576	-3.45138	0.000558
CECR1	0.80279	-0.219662	-0.344753	-0.0945712	-3.44173	0.000578
CYP27A1	0.79759	-0.226161	-0.355503	-0.0968192	-3.4271	0.00061
GPR55	0.808623	-0.212422	-0.334355	-0.0904899	-3.41451	0.000639
HPGDS	0.867057	-0.14265	-0.224697	-0.0606036	-3.40769	0.000655
PKHD1L1	0.849676	-0.1629	-0.256773	-0.0690269	-3.40117	0.000671
CD19	0.889557	-0.117031	-0.184671	-0.0493921	-3.39119	0.000696
CD1C	0.878471	-0.129572	-0.204536	-0.0546092	-3.38776	0.000705
P2RY8	0.810606	-0.209973	-0.332151	-0.0877955	-3.36837	0.000756
ASB2	0.82479	-0.192627	-0.304771	-0.0804829	-3.36658	0.000761
FAIM3	0.819382	-0.199205	-0.315203	-0.0832067	-3.36587	0.000763
P2RY13	0.835984	-0.179145	-0.283494	-0.0747964	-3.36485	0.000766
RASGRP2	0.829592	-0.186821	-0.295747	-0.0778945	-3.36156	0.000775
ACAP1	0.826254	-0.190853	-0.302149	-0.0795562	-3.36097	0.000777
KIAA0125	0.878556	-0.129476	-0.205366	-0.0535859	-3.3439	0.000826
TREML1	0.793612	-0.231161	-0.367287	-0.0950344	-3.32828	0.000874
SLAMF1	0.831479	-0.18455	-0.293474	-0.0756256	-3.32076	0.000898
SIGLEC6	0.856688	-0.154682	-0.24633	-0.063033	-3.30796	0.00094
ZNF831	0.840853	-0.173338	-0.276195	-0.0704816	-3.30301	0.000957
EMR4P	0.848018	-0.164853	-0.262785	-0.0669208	-3.29928	0.000969
BLK	0.884597	-0.122623	-0.195547	-0.0496993	-3.29572	0.000982
TNFRSF13B	0.867385	-0.142273	-0.22711	-0.0574354	-3.28687	0.00101307
COL29A1	0.878308	-0.129758	-0.207185	-0.0523305	-3.28464	0.00102114
CASS4	0.833874	-0.181673	-0.290289	-0.0730577	-3.27829	0.00104439
CHRDL1	0.894339	-0.111671	-0.178478	-0.0448628	-3.27612	0.00105244
FIGF	0.901556	-0.103633	-0.165669	-0.0415964	-3.27415	0.00105979
SCML4	0.838904	-0.175659	-0.281022	-0.0702952	-3.26759	0.00108467
FCRLA	0.884223	-0.123046	-0.196867	-0.0492243	-3.26687	0.00108743
HLA-DPB1	0.845253	-0.16812	-0.269106	-0.0671337	-3.26291	0.00110274
CD79A	0.878368	-0.129689	-0.208078	-0.0513003	-3.24263	0.00118432
GAB3	0.795833	-0.228366	-0.366591	-0.0901406	-3.23811	0.00120323
CD1E	0.890462	-0.116014	-0.186262	-0.0457672	-3.23691	0.0012083
SCN2B	0.863323	-0.146966	-0.236021	-0.0579109	-3.23449	0.00121858
FAM65B	0.832869	-0.182879	-0.293889	-0.0718679	-3.22884	0.00124295
ADRB2	0.847643	-0.165296	-0.265638	-0.064954	-3.2287	0.00124354
BTK	0.838302	-0.176377	-0.283682	-0.0690722	-3.22159	0.00127479
CCR4	0.865314	-0.144663	-0.233023	-0.0563033	-3.20886	0.00133262
MEI1	0.837116	-0.177792	-0.286553	-0.0690319	-3.20398	0.0013554
GRAP2	0.828135	-0.188579	-0.30445	-0.0727078	-3.18982	0.00142362
LRMP	0.844594	-0.168899	-0.272715	-0.0650832	-3.18869	0.0014292
CD79B	0.853808	-0.158049	-0.25523	-0.0608673	-3.18754	0.00143488
CIITA	0.847138	-0.165891	-0.267928	-0.0638552	-3.18653	0.00143991
MFAP4	0.865781	-0.144123	-0.233037	-0.0552089	-3.17695	0.0014883
DPEP2	0.834217	-0.181262	-0.29309	-0.069434	-3.17691	0.00148855
NLRC3	0.789473	-0.236389	-0.382992	-0.0897858	-3.16033	0.00157593
ITGAL	0.826522	-0.190529	-0.309218	-0.0718405	-3.1463	0.00165349
CD1D	0.821235	-0.196946	-0.319784	-0.074108	-3.14241	0.00167564
IGJ	0.883703	-0.123634	-0.200781	-0.0464867	-3.14098	0.00168382
CD1B	0.88423	-0.123038	-0.199997	-0.0460784	-3.13347	0.00172754
ZNF80	0.838485	-0.176159	-0.286442	-0.0658756	-3.13071	0.00174382
HLA-DMB	0.840877	-0.17331	-0.281907	-0.0647129	-3.12791	0.00176055
HLA-DQB2	0.899245	-0.1062	-0.173046	-0.0393538	-3.11384	0.00184669
CLEC10A	0.868596	-0.140877	-0.229573	-0.0521814	-3.11305	0.00185167
MAP4K1	0.835374	-0.179876	-0.293177	-0.0665754	-3.11164	0.00186052
CR2	0.906235	-0.0984565	-0.160516	-0.0363971	-3.10946	0.00187429
CHIT1	0.909238	-0.0951485	-0.155148	-0.0351487	-3.10814	0.00188272
ADH1B	0.925132	-0.0778192	-0.127026	-0.0286122	-3.09962	0.00193772
ARHGAP9	0.820199	-0.198208	-0.323727	-0.0726897	-3.09501	0.00196807
MS4A2	0.885694	-0.121384	-0.198297	-0.0444712	-3.09322	0.00197999
FCRL3	0.878943	-0.129035	-0.210872	-0.0471981	-3.09034	0.00199927
TCF21	0.871208	-0.137874	-0.225351	-0.0503971	-3.08914	0.0020074
SUSD3	0.819392	-0.199192	-0.325834	-0.0725504	-3.08278	0.00205074
DNASE1L3	0.89126	-0.11512	-0.188338	-0.0419014	-3.08161	0.00205883
FMO2	0.862157	-0.148318	-0.242761	-0.0538754	-3.07803	0.00208371
TLR2	0.841134	-0.173004	-0.283171	-0.0628377	-3.0779	0.00208462
CH25H	0.882422	-0.125085	-0.205042	-0.0451275	-3.06616	0.00216828
KLHL6	0.839431	-0.175031	-0.286916	-0.063146	-3.06613	0.00216848
CLECL1	0.848572	-0.1642	-0.269277	-0.0591238	-3.06279	0.00219287
CD6	0.831008	-0.185116	-0.303805	-0.0664281	-3.05693	0.00223619
COL6A6	0.892391	-0.11385	-0.186904	-0.0407969	-3.05451	0.0022543
PAX5	0.887159	-0.119731	-0.196794	-0.0426687	-3.04518	0.00232544
BIRC3	1.20134	0.183438	0.0653627	0.301514	3.04494	0.0023273
PRKCB	0.83473	-0.180647	-0.297773	-0.0635204	-3.0229	0.00250367
ADAMTS8	0.895839	-0.109995	-0.181463	-0.0385266	-3.01653	0.00255687
FCRL2	0.889127	-0.117515	-0.193901	-0.0411291	-3.01529	0.00256737
FCRL6	0.850459	-0.161979	-0.267314	-0.0566438	-3.01393	0.00257888
AMPD1	0.880484	-0.127283	-0.210219	-0.0443468	-3.00798	0.00262993
SASH3	0.827364	-0.18951	-0.313198	-0.0658232	-3.00301	0.00267327
LILRA4	0.867875	-0.141707	-0.234221	-0.0491937	-3.00217	0.00268065
KBTBD8	0.821036	-0.197188	-0.325967	-0.0684088	-3.00112	0.00268992
MCART6	0.792238	-0.232894	-0.385282	-0.0805054	-2.9954	0.00274089
SCGB3A1	0.940143	-0.0617232	-0.10217	-0.0212765	-2.99098	0.00278084
CD52	0.84043	-0.173842	-0.287779	-0.059904	-2.99044	0.00278577
AMICA1	0.842501	-0.171381	-0.283911	-0.0588498	-2.98496	0.00283616
CORO1A	0.810733	-0.209817	-0.347648	-0.0719855	-2.9836	0.00284879
IRF4	0.866735	-0.143022	-0.237026	-0.0490177	-2.98197	0.00286399
SIGLEC11	0.856761	-0.154596	-0.256415	-0.0527775	-2.97591	0.00292123
SNX20	0.835751	-0.179425	-0.297629	-0.061221	-2.97508	0.00292909
ZAP70	0.858991	-0.151997	-0.252174	-0.0518187	-2.97379	0.00294148
PYHIN1	0.851957	-0.16022	-0.266002	-0.0544374	-2.9686	0.00299163
C9orf139	0.842072	-0.17189	-0.285838	-0.0579422	-2.9566	0.0031105
HLA-DRA	0.858713	-0.152321	-0.253345	-0.0512967	-2.95517	0.00312499
PIK3CG	0.855916	-0.155583	-0.25889	-0.0522763	-2.95177	0.00315963
ARHGAP30	0.805911	-0.215782	-0.359544	-0.0720207	-2.94185	0.00326254
P2RY14	0.824337	-0.193176	-0.32197	-0.0643829	-2.93974	0.00328491
MS4A14	0.845663	-0.167634	-0.279479	-0.0557884	-2.93759	0.00330771
KLRG1	0.817364	-0.201671	-0.336273	-0.0670683	-2.93655	0.0033188
FGD2	0.836084	-0.179026	-0.298539	-0.0595129	-2.93595	0.00332525
CD74	0.854724	-0.156977	-0.261784	-0.0521699	-2.93558	0.00332926
BTLA	0.848647	-0.164112	-0.273803	-0.0544204	-2.93235	0.00336408
NCR3	0.854874	-0.156801	-0.261665	-0.0519375	-2.9307	0.00338194
C4orf7	0.922801	-0.0803418	-0.134154	-0.0265291	-2.92621	0.00343122
HLA-DQA1	0.880476	-0.127293	-0.212711	-0.0418739	-2.92078	0.00349161
CX3CR1	0.880019	-0.127811	-0.213609	-0.0420138	-2.91973	0.00350337
PTPRC	0.846769	-0.166328	-0.278023	-0.0546323	-2.91862	0.00351585
RSPO1	0.866063	-0.143798	-0.240502	-0.0470935	-2.91443	0.00356334
CXCR6	0.830774	-0.185398	-0.310252	-0.0605437	-2.91038	0.00360989
GHRL	0.832769	-0.182999	-0.306313	-0.0596846	-2.9086	0.00363055
ITK	0.85684	-0.154504	-0.258725	-0.0502837	-2.90559	0.00366558
SFTPC	0.95538	-0.0456459	-0.0764606	-0.0148311	-2.90329	0.00369265
SPN	0.846192	-0.167009	-0.279919	-0.0540997	-2.89907	0.00374276
ARHGEF6	0.81553	-0.203916	-0.342076	-0.0657568	-2.89281	0.00381817
RGS13	0.869282	-0.140088	-0.235079	-0.0450965	-2.89045	0.00384697
DNASE2B	0.872875	-0.135963	-0.228391	-0.0435356	-2.88315	0.00393718
CCR7	0.861006	-0.149654	-0.251454	-0.0478541	-2.88131	0.00396032
ANKRD44	0.849087	-0.163594	-0.274931	-0.0522565	-2.87988	0.00397827
ARHGAP25	0.789962	-0.23577	-0.396705	-0.074836	-2.87137	0.00408701
FAM129C	0.880326	-0.127463	-0.214576	-0.0403498	-2.8678	0.00413337
RASGRF1	0.907872	-0.0966513	-0.162823	-0.0304794	-2.86274	0.00419995
HDC	0.88201	-0.125552	-0.211635	-0.0394685	-2.85859	0.00425525
C1orf186	0.871707	-0.137302	-0.231491	-0.0431139	-2.85712	0.00427508
TBC1D10C	0.844424	-0.169101	-0.285132	-0.0530694	-2.8564	0.0042848
C8orf80	0.870343	-0.138868	-0.234211	-0.0435243	-2.85469	0.00430792
HVCN1	0.780864	-0.247354	-0.417235	-0.0774738	-2.8538	0.00431993
CTSG	0.898047	-0.107533	-0.181389	-0.0336771	-2.85368	0.00432164
CPA3	0.90522	-0.0995773	-0.167982	-0.0311728	-2.85314	0.00432889
CTSW	0.869097	-0.140301	-0.236852	-0.0437489	-2.84805	0.00439878
FXYD1	0.8911	-0.115299	-0.194774	-0.0358239	-2.84343	0.00446305
HLA-DRB5	0.894945	-0.110993	-0.187604	-0.0343828	-2.8396	0.00451708
LOC100188949	0.825131	-0.192213	-0.325147	-0.0592794	-2.83397	0.00459733
CD226	0.842357	-0.171551	-0.2902	-0.0529026	-2.83386	0.00459889
LAX1	0.871607	-0.137417	-0.232748	-0.042086	-2.82523	0.00472461
SPIB	0.888819	-0.117862	-0.199906	-0.0358178	-2.81562	0.00486832
FAM23A	0.859388	-0.151535	-0.257112	-0.0459574	-2.81313	0.00490616
HLA-DOA	0.871123	-0.137972	-0.234168	-0.0417771	-2.81116	0.00493625
CD69	0.860753	-0.149948	-0.254547	-0.0453493	-2.80972	0.00495853
GLB1L3	0.940944	-0.0608718	-0.103356	-0.018387	-2.80822	0.00498162
TRIM22	0.821672	-0.196414	-0.333753	-0.0590752	-2.80303	0.00506256
CXCR5	0.883713	-0.123622	-0.210064	-0.0371811	-2.803	0.00506289
CD2	0.846397	-0.166767	-0.283544	-0.0499887	-2.79896	0.00512676
FAM159A	0.834551	-0.180862	-0.307602	-0.0541218	-2.79693	0.0051591
IL5RA	0.881937	-0.125635	-0.213759	-0.0375101	-2.79422	0.00520249
HLA-DRB1	0.877997	-0.130112	-0.221478	-0.0387462	-2.79114	0.00525227
GAPT	0.863724	-0.146502	-0.249412	-0.0435911	-2.79017	0.00526803
EREG	1.06218	0.0603233	0.0178032	0.102843	2.78061	0.00542576
KIAA0748	0.866466	-0.143332	-0.244578	-0.0420859	-2.77468	0.00552562
ABI3BP	0.881395	-0.126249	-0.215515	-0.0369832	-2.77198	0.00557159
FCER2	0.8973	-0.108365	-0.185069	-0.0316616	-2.76899	0.005623
C5orf20	0.878151	-0.129937	-0.222051	-0.0378228	-2.76474	0.0056968
HLA-DPA1	0.867783	-0.141813	-0.242446	-0.0411806	-2.76201	0.0057446
NELL2	0.886289	-0.120713	-0.206452	-0.0349736	-2.75945	0.00578994
CD37	0.84783	-0.165075	-0.282412	-0.0477385	-2.75738	0.00582671
ARHGAP15	0.846123	-0.167091	-0.285955	-0.0482259	-2.75516	0.00586633
CD22	0.884196	-0.123077	-0.210666	-0.0354878	-2.75407	0.005886
GMFG	0.82103	-0.197195	-0.337539	-0.0568519	-2.75393	0.00588847
C13orf18	0.853075	-0.158908	-0.272093	-0.0457221	-2.75171	0.00592858
IRF8	0.849498	-0.163109	-0.279475	-0.046744	-2.74728	0.00600914
TAGAP	0.841327	-0.172775	-0.296125	-0.0494253	-2.74531	0.00604545
CD27	0.868065	-0.141488	-0.242641	-0.0403355	-2.74152	0.00611563
HLA-DPB2	0.869578	-0.139747	-0.239784	-0.0397091	-2.73796	0.00618223
LOC284749	0.867381	-0.142277	-0.24427	-0.0402831	-2.73407	0.00625576
P2RY12	0.88638	-0.120609	-0.207188	-0.0340301	-2.73034	0.006327
HGF	0.877816	-0.130319	-0.223899	-0.0367382	-2.72942	0.00634466
DNAJC5B	0.873697	-0.135021	-0.232029	-0.0380135	-2.72799	0.00637207
RASAL3	0.837054	-0.177866	-0.305702	-0.0500308	-2.72703	0.00639067
CYSLTR2	0.84858	-0.164191	-0.282339	-0.0460427	-2.72377	0.0064542
C16orf54	0.854548	-0.157182	-0.270369	-0.0439953	-2.72179	0.00649286
TM6SF1	0.832006	-0.183916	-0.316449	-0.051382	-2.71982	0.00653166
MCOLN2	0.854891	-0.156782	-0.269789	-0.0437752	-2.71919	0.00654417
ST8SIA1	0.860259	-0.150521	-0.259222	-0.0418205	-2.71402	0.00664721
TLR7	0.863559	-0.146693	-0.252718	-0.0406678	-2.71174	0.00669307
C7	0.920582	-0.0827492	-0.142591	-0.022907	-2.71022	0.00672384
PIK3CD	0.811397	-0.208998	-0.360331	-0.0576641	-2.70679	0.00679376
SIT1	0.863837	-0.146371	-0.252388	-0.0403548	-2.70602	0.00680954
PIGR	0.938649	-0.0633137	-0.10925	-0.0173775	-2.70141	0.00690464
GPR174	0.864308	-0.145826	-0.25168	-0.0399722	-2.70008	0.00693228
GVIN1	0.858109	-0.153024	-0.264438	-0.0416104	-2.69196	0.00710325
RCSD1	0.825879	-0.191307	-0.330758	-0.0518566	-2.6888	0.00717086
CEACAM21	0.8655	-0.144448	-0.24993	-0.038967	-2.68402	0.00727438
CD300LF	0.868378	-0.141128	-0.244483	-0.0377737	-2.67628	0.00744435
SAMD3	0.854013	-0.157809	-0.273421	-0.0421974	-2.67534	0.00746544
LOC100233209	0.859503	-0.151401	-0.262328	-0.0404747	-2.67511	0.00747044
POU2AF1	0.898383	-0.107159	-0.185746	-0.0285718	-2.67254	0.00752784
C10orf128	0.865344	-0.144628	-0.250936	-0.0383198	-2.66645	0.00766564
RHOH	0.853788	-0.158072	-0.274596	-0.0415481	-2.65881	0.00784163
RASSF2	0.83438	-0.181067	-0.314541	-0.047592	-2.65881	0.00784165
DUSP2	0.835216	-0.180065	-0.31281	-0.0473194	-2.65863	0.00784596
PLD4	0.891915	-0.114384	-0.198741	-0.0300276	-2.65763	0.00786918
ART4	0.874785	-0.133777	-0.232774	-0.0347794	-2.64853	0.00808419
HTRA4	0.875769	-0.132653	-0.230889	-0.0344175	-2.64665	0.00812931
GFRA1	0.908886	-0.0955355	-0.166342	-0.0247294	-2.64449	0.00818135
NLRC4	0.835932	-0.179209	-0.312094	-0.0463228	-2.64319	0.00821289
CD28	0.858831	-0.152183	-0.265756	-0.0386097	-2.62626	0.00863279
PTGDR	0.833428	-0.182208	-0.318231	-0.0461851	-2.62545	0.00865349
TNFRSF17	0.903082	-0.101942	-0.178115	-0.0257695	-2.62303	0.00871522
LILRA1	0.851339	-0.160945	-0.281443	-0.0404474	-2.61786	0.00884824
RASSF4	0.820995	-0.197238	-0.344928	-0.0495478	-2.6175	0.0088576
PARVG	0.848537	-0.164242	-0.28747	-0.0410134	-2.61229	0.0089939
ABCA6	0.878149	-0.129939	-0.227677	-0.0322016	-2.60571	0.00916839
FLT3	0.870618	-0.138552	-0.242803	-0.0343004	-2.60482	0.00919213
FCER1A	0.919454	-0.0839756	-0.147285	-0.0206659	-2.59974	0.00932931
CSF2RB	0.859129	-0.151836	-0.266969	-0.0367027	-2.58477	0.00974437
FLJ40330	0.908007	-0.0965034	-0.169852	-0.023155	-2.57869	0.00991746
CLEC7A	0.870258	-0.138965	-0.244603	-0.0333272	-2.5783	0.00992868
GP1BA	0.877636	-0.130524	-0.229778	-0.0312689	-2.57743	0.00995392
GPR114	0.872523	-0.136366	-0.240102	-0.0326298	-2.57646	0.00998171
CYTIP	0.848129	-0.164723	-0.290126	-0.0393196	-2.5745	0.0100385
KCNA3	0.894752	-0.111208	-0.196001	-0.026416	-2.57057	0.0101533
CCL17	0.914036	-0.0898854	-0.158539	-0.0212316	-2.5661	0.010285
LCK	0.853878	-0.157966	-0.27869	-0.0372424	-2.5646	0.0103295
CTLA4	0.873816	-0.134886	-0.238115	-0.0316573	-2.56103	0.0104363
TPSAB1	0.903954	-0.100976	-0.178263	-0.0236902	-2.56074	0.0104449
C7orf58	0.87403	-0.134641	-0.237987	-0.031294	-2.55345	0.010666
FAM92B	0.913431	-0.0905477	-0.160055	-0.02104	-2.55325	0.0106724
GIMAP7	0.834284	-0.181181	-0.320491	-0.0418711	-2.54905	0.0108016
HCLS1	0.849265	-0.163384	-0.289351	-0.0374176	-2.54216	0.011017
OGN	0.915492	-0.0882933	-0.156389	-0.0201974	-2.54129	0.0110443
MS4A7	0.86062	-0.150102	-0.265915	-0.0342893	-2.54026	0.011077
PVRIG	0.82793	-0.188826	-0.334836	-0.0428164	-2.53471	0.011254
LPXN	0.806326	-0.215267	-0.381744	-0.04879	-2.53438	0.0112648
RTN1	0.88315	-0.12426	-0.220785	-0.027736	-2.52316	0.0116307
EVI2B	0.853242	-0.158712	-0.2822	-0.0352245	-2.51904	0.0117676
HLA-DQB1	0.899734	-0.105656	-0.187924	-0.0233877	-2.51716	0.0118307
MPEG1	0.859001	-0.151985	-0.270388	-0.0335824	-2.51586	0.0118741
IL7R	0.896016	-0.109797	-0.195373	-0.0242221	-2.51473	0.0119123
CCL14	0.904989	-0.0998324	-0.177652	-0.0220129	-2.51438	0.0119241
S1PR4	0.838428	-0.176226	-0.313962	-0.0384906	-2.50768	0.0121527
CCL13	0.907546	-0.0970115	-0.172965	-0.0210577	-2.50335	0.0123024
GZMK	0.88887	-0.117805	-0.210235	-0.0253742	-2.49802	0.0124891
CNR2	0.888088	-0.118685	-0.211837	-0.0255322	-2.49717	0.0125189
TNFRSF13C	0.882307	-0.125215	-0.223629	-0.0268012	-2.49372	0.0126411
CXCR4	0.8338	-0.181761	-0.324674	-0.0388491	-2.49276	0.0126755
UBASH3A	0.868094	-0.141455	-0.252952	-0.0299581	-2.48659	0.0128975
IL10RA	0.850215	-0.162266	-0.29042	-0.0341127	-2.48168	0.0130765
TREML2	0.863357	-0.146927	-0.263152	-0.0307027	-2.47772	0.0132224
TIFAB	0.884703	-0.122504	-0.219409	-0.0255986	-2.47771	0.0132229
ROS1	0.930295	-0.0722533	-0.129436	-0.0150703	-2.4765	0.0132676
DOCK8	0.841333	-0.172767	-0.309594	-0.0359408	-2.4748	0.0133312
ABCD2	0.86952	-0.139814	-0.25083	-0.0287983	-2.46839	0.0135721
THEMIS	0.875849	-0.132561	-0.237833	-0.02729	-2.46806	0.0135849
LTB	0.88185	-0.125733	-0.225635	-0.0258322	-2.46677	0.0136339
P2RY10	0.876239	-0.132116	-0.237244	-0.0269882	-2.46312	0.0137733
PSTPIP1	0.859835	-0.151015	-0.271197	-0.0308324	-2.46279	0.0137862
MYO1F	0.842549	-0.171323	-0.307703	-0.0349434	-2.46215	0.0138108
GIMAP8	0.83559	-0.179617	-0.322656	-0.0365785	-2.46117	0.0138483
IKZF1	0.858038	-0.153107	-0.275061	-0.0311539	-2.46065	0.0138686
ITGB7	0.849213	-0.163445	-0.293731	-0.0331584	-2.45878	0.0139409
GPR18	0.867213	-0.142471	-0.256748	-0.0281925	-2.44349	0.014546
GPR65	0.85641	-0.155006	-0.279738	-0.030274	-2.43567	0.0148642
CLEC9A	0.879348	-0.128575	-0.232135	-0.0250146	-2.43339	0.0149584
APOBEC3H	0.880265	-0.127532	-0.230812	-0.0242522	-2.4202	0.0155118
CLIC5	0.90756	-0.0969956	-0.175574	-0.018417	-2.41934	0.0155489
SH2D1A	0.878404	-0.129649	-0.234727	-0.0245718	-2.41829	0.0155936
CLEC12A	0.898025	-0.107558	-0.1949	-0.0202156	-2.4136	0.0157956
KEL	0.882431	-0.125074	-0.226658	-0.0234903	-2.41319	0.0158137
ITGA4	0.847177	-0.165846	-0.301244	-0.0304467	-2.40069	0.016364
CD48	0.873827	-0.134873	-0.245035	-0.0247103	-2.3996	0.016413
TREM2	0.878427	-0.129622	-0.23558	-0.023665	-2.39771	0.0164979
FAM49A	0.858675	-0.152364	-0.27737	-0.0273585	-2.38892	0.0168981
PRAM1	0.879891	-0.127957	-0.233025	-0.0228897	-2.38696	0.0169885
ACP5	0.836515	-0.17851	-0.325684	-0.0313368	-2.37729	0.0174405
CD3G	0.883412	-0.123964	-0.226327	-0.0216007	-2.37355	0.0176178
KCNMA1	0.884448	-0.122791	-0.224241	-0.0213413	-2.37227	0.0176793
TRAT1	0.890039	-0.11649	-0.213092	-0.0198869	-2.36345	0.0181058
CD3D	0.877872	-0.130254	-0.238361	-0.0221469	-2.36148	0.018202
MRC1	0.908613	-0.0958359	-0.175406	-0.0162658	-2.36062	0.0182443
MNDA	0.885841	-0.121217	-0.221863	-0.0205713	-2.36057	0.0182471
PATL2	0.879707	-0.128166	-0.234844	-0.0214891	-2.35478	0.0185337
EGR2	0.868336	-0.141177	-0.258712	-0.0236416	-2.3542	0.0185626
MIR155HG	0.86792	-0.141656	-0.259618	-0.0236929	-2.35362	0.0185914
GZMM	0.887943	-0.118847	-0.218008	-0.0196867	-2.34908	0.0188197
TMEM90A	0.900832	-0.104437	-0.191578	-0.0172949	-2.34895	0.0188262
DMBT1	0.953151	-0.0479819	-0.0880225	-0.00794132	-2.34869	0.0188397
TNFAIP8L2	0.866434	-0.14337	-0.263141	-0.0235985	-2.34614	0.0189692
FAM78A	0.838196	-0.176504	-0.324219	-0.0287877	-2.34193	0.0191841
GIMAP6	0.842483	-0.171402	-0.315069	-0.0277359	-2.33835	0.0193691
CD101	0.860258	-0.150522	-0.276708	-0.0243371	-2.33798	0.0193884
LRRC33	0.841829	-0.172179	-0.316889	-0.0274681	-2.33199	0.0197011
IL1A	1.09644	0.0920678	0.0145622	0.169573	2.32821	0.0199008
CLDN18	0.953129	-0.0480051	-0.0884476	-0.00756269	-2.32647	0.0199932
MAP1LC3C	0.909668	-0.094675	-0.174438	-0.0149118	-2.32638	0.0199982
ITGA8	0.92234	-0.0808415	-0.148972	-0.012711	-2.32563	0.0200382
CD1A	0.93534	-0.0668455	-0.123294	-0.010397	-2.32096	0.0202889
LRRN3	0.88951	-0.117084	-0.216064	-0.0181043	-2.31846	0.0204244
BIN2	0.857508	-0.153724	-0.283744	-0.0237049	-2.3173	0.0204874
FHAD1	0.903574	-0.101398	-0.187425	-0.0153698	-2.31013	0.0208808
RGL4	0.864944	-0.145091	-0.268191	-0.0219911	-2.3101	0.0208826
PPP1R16B	0.871367	-0.137692	-0.254709	-0.0206752	-2.30626	0.021096
GPR120	0.896013	-0.109801	-0.203267	-0.0163345	-2.30249	0.0213073
TXLNB	0.88046	-0.127311	-0.235789	-0.0188324	-2.30022	0.0214355
NCF1B	0.887451	-0.119402	-0.221289	-0.0175142	-2.29688	0.0216257
CDH23	0.890174	-0.116339	-0.215636	-0.017042	-2.29635	0.0216561
ADAM6	0.912907	-0.0911209	-0.168932	-0.0133094	-2.29521	0.0217212
DOCK2	0.875546	-0.132908	-0.24652	-0.0192962	-2.29285	0.0218566
IFFO1	0.847799	-0.165112	-0.306357	-0.0238661	-2.29114	0.0219555
CYSLTR1	0.883223	-0.124178	-0.230516	-0.0178394	-2.28877	0.0220929
HLA-DQA2	0.9132	-0.0907999	-0.168608	-0.0129915	-2.28722	0.0221833
ATP8B4	0.864307	-0.145827	-0.271055	-0.0205987	-2.28236	0.0224682
CD80	0.882517	-0.124977	-0.232329	-0.0176252	-2.28175	0.0225038
CRTAM	0.881901	-0.125675	-0.234044	-0.0173063	-2.27297	0.0230282
CPNE5	0.886623	-0.120336	-0.224202	-0.0164691	-2.27074	0.023163
GIMAP1	0.847455	-0.165517	-0.308406	-0.0226288	-2.27036	0.0231859
LY86	0.882068	-0.125487	-0.23404	-0.0169331	-2.2657	0.02347
CLEC4A	0.877149	-0.131078	-0.244647	-0.0175099	-2.26215	0.0236882
SPOCK2	0.867363	-0.142298	-0.265654	-0.0189421	-2.26093	0.0237636
CD4	0.863183	-0.147129	-0.274717	-0.0195409	-2.26014	0.0238123
FCRL5	0.917842	-0.0857298	-0.160389	-0.0110704	-2.25058	0.0244119
TNFSF8	0.884597	-0.122623	-0.229487	-0.0157601	-2.24902	0.0245114
LY75	0.865288	-0.144693	-0.27091	-0.018477	-2.24689	0.0246473
GGTA1	0.872996	-0.135824	-0.254383	-0.0172648	-2.24538	0.0247439
IL33	0.899417	-0.106008	-0.1987	-0.0133164	-2.24154	0.0249912
SLAMF6	0.881253	-0.12641	-0.23702	-0.0158007	-2.23995	0.0250944
ZBTB32	0.871088	-0.138013	-0.258815	-0.0172101	-2.23919	0.0251435
FCN1	0.906624	-0.0980271	-0.183936	-0.0121178	-2.23642	0.025324
CYTH4	0.861629	-0.148931	-0.279815	-0.0180468	-2.23021	0.0257335
FOLR2	0.897803	-0.107805	-0.202572	-0.0130371	-2.22959	0.0257744
SLA	0.867552	-0.14208	-0.267244	-0.0169163	-2.22486	0.0260907
TPSB2	0.917772	-0.0858059	-0.161475	-0.0101367	-2.22252	0.026248
CR1	0.902897	-0.102147	-0.192267	-0.012027	-2.22153	0.0263149
SCGB1A1	0.960953	-0.0398293	-0.0749697	-0.00468888	-2.22149	0.026318
TMEM119	0.878187	-0.129896	-0.2446	-0.0151911	-2.21954	0.0264503
CHI3L2	0.917284	-0.0863376	-0.162613	-0.0100621	-2.21852	0.0265195
NTRK1	0.874872	-0.133678	-0.252109	-0.0152467	-2.21229	0.0269468
DCN	0.88226	-0.125269	-0.23645	-0.0140881	-2.20832	0.0272221
NCF4	0.866686	-0.143078	-0.270124	-0.0160325	-2.2073	0.0272931
CD53	0.870427	-0.138771	-0.262237	-0.0153049	-2.20292	0.0276003
KCNAB2	0.856107	-0.15536	-0.293638	-0.0170814	-2.20208	0.0276599
ALOX5AP	0.891485	-0.114866	-0.217161	-0.0125711	-2.20083	0.0277484
ICOS	0.889496	-0.117101	-0.221508	-0.0126936	-2.19825	0.0279311
CD33	0.886005	-0.121033	-0.229043	-0.0130229	-2.19628	0.028072
WAS	0.865494	-0.144454	-0.27338	-0.0155284	-2.19603	0.0280897
LST1	0.88329	-0.124102	-0.234877	-0.0133265	-2.19575	0.0281097
PTPN7	0.871872	-0.137112	-0.259524	-0.0147011	-2.19535	0.0281387
CD247	0.874125	-0.134532	-0.254763	-0.0143011	-2.1931	0.0283005
ITGAD	0.891626	-0.114708	-0.217489	-0.011928	-2.18742	0.0287115
CD84	0.899846	-0.105531	-0.200134	-0.0109289	-2.18639	0.0287873
GIMAP5	0.857787	-0.153399	-0.290986	-0.0158119	-2.18521	0.0288735
RASGRP4	0.877544	-0.130628	-0.248052	-0.013204	-2.18036	0.0292311
APOC2	0.916893	-0.0867645	-0.164814	-0.00871533	-2.17882	0.0293448
FGR	0.871961	-0.137011	-0.260287	-0.0137351	-2.17834	0.0293808
C14orf73	0.900816	-0.104454	-0.198556	-0.0103516	-2.17557	0.0295876
IGSF6	0.887325	-0.119544	-0.227241	-0.0118458	-2.17554	0.0295896
CD3E	0.879708	-0.128166	-0.244017	-0.0123146	-2.1683	0.0301358
PTPRCAP	0.884018	-0.123278	-0.234828	-0.0117282	-2.16603	0.0303088
LOC606724	0.857998	-0.153154	-0.291851	-0.0144573	-2.16426	0.0304441
ITGAX	0.880953	-0.126751	-0.242503	-0.0110001	-2.14622	0.0318552
PTCRA	0.87689	-0.131373	-0.251568	-0.0111786	-2.14225	0.0321734
VNN1	1.09348	0.0893645	0.00757461	0.171154	2.14148	0.0322356
C17orf87	0.898308	-0.107242	-0.205416	-0.00906889	-2.14102	0.0322726
SIGLEC8	0.904882	-0.099951	-0.191496	-0.00840624	-2.13994	0.0323596
POU3F1	0.878334	-0.129728	-0.249106	-0.0103498	-2.12989	0.0331809
C13orf30	0.940925	-0.0608924	-0.117017	-0.00476793	-2.12647	0.0334643
NTRK2	0.916488	-0.0872061	-0.1676	-0.00681266	-2.12605	0.0334987
VPREB3	0.908855	-0.0955692	-0.183709	-0.00742939	-2.12517	0.0335723
P2RX7	0.900709	-0.104573	-0.201136	-0.00800938	-2.12253	0.0337931
S100B	0.920381	-0.0829681	-0.159594	-0.00634251	-2.1222	0.0338213
GPR34	0.89063	-0.115826	-0.222863	-0.00878887	-2.1209	0.0339304
COLEC12	0.903226	-0.101782	-0.195943	-0.00762116	-2.1186	0.0341244
RGS9	0.885232	-0.121905	-0.23479	-0.00902041	-2.11658	0.0342954
NCKAP1L	0.888509	-0.118211	-0.227707	-0.0087142	-2.11595	0.0343494
PLEK	0.885038	-0.122124	-0.23538	-0.00886873	-2.11344	0.0345629
EOMES	0.896819	-0.108901	-0.20995	-0.0078528	-2.11228	0.0346625
RAB37	0.889995	-0.116539	-0.224745	-0.00833377	-2.11092	0.0347795
LILRB1	0.884401	-0.122844	-0.237093	-0.00859546	-2.10742	0.0350811
EVI2A	0.879485	-0.128419	-0.248571	-0.00826731	-2.09482	0.0361867
LSP1	0.868902	-0.140524	-0.27215	-0.00889873	-2.09247	0.0363965
PNOC	0.910147	-0.0941489	-0.182424	-0.00587388	-2.09038	0.0365836
ASAM	1.10239	0.0974793	0.00594063	0.189018	2.08716	0.0368736
LRRK2	0.934146	-0.0681222	-0.13211	-0.00413449	-2.0866	0.0369239
SFTPA2	0.958418	-0.0424714	-0.0824233	-0.00251943	-2.08356	0.0372
CCL3L1	0.90935	-0.0950248	-0.184652	-0.00539799	-2.07801	0.0377087
LCP1	0.880411	-0.127366	-0.247598	-0.00713418	-2.07626	0.0378697
DARC	0.931202	-0.0712786	-0.138659	-0.00389792	-2.07335	0.0381401
PVALB	0.896776	-0.10895	-0.212157	-0.00574195	-2.06901	0.0385455
CD96	0.890258	-0.116244	-0.226692	-0.00579668	-2.06283	0.0391288
GNGT2	0.861204	-0.149424	-0.291408	-0.00743994	-2.06267	0.0391444
CCL19	0.931209	-0.0712717	-0.139035	-0.00350787	-2.06142	0.0392626
C14orf139	0.87432	-0.134309	-0.262123	-0.00649373	-2.05954	0.0394424
C19orf59	0.934274	-0.0679859	-0.132846	-0.00312586	-2.05442	0.0399348
GPR132	0.877824	-0.13031	-0.254649	-0.00597049	-2.05408	0.0399682
PTPRO	0.900204	-0.105134	-0.205637	-0.00463114	-2.05028	0.0403373
TM7SF4	0.913068	-0.0909454	-0.178029	-0.0038618	-2.04688	0.0406698
IL12RB1	0.884678	-0.122532	-0.239884	-0.00517858	-2.04645	0.0407118
DNAH9	0.944538	-0.0570596	-0.111764	-0.0023556	-2.04436	0.0409178
CADM3	0.91985	-0.0835442	-0.163651	-0.00343709	-2.04406	0.0409478
DOK2	0.884154	-0.123124	-0.241246	-0.00500182	-2.04296	0.0410566
ZEB2	0.869374	-0.139981	-0.274972	-0.00499109	-2.03243	0.04211
KCNE1	0.918854	-0.0846286	-0.166503	-0.00275446	-2.0259	0.0427748
C1orf173	0.94344	-0.0582224	-0.11474	-0.00170513	-2.0191	0.0434772
GAS7	0.885676	-0.121404	-0.239314	-0.00349377	-2.01804	0.0435872
PPP2R2B	0.890798	-0.115637	-0.228096	-0.00317871	-2.01536	0.0438666
CD180	0.888582	-0.118128	-0.233288	-0.00296869	-2.01049	0.0443794
NLRP3	0.889572	-0.117014	-0.231088	-0.00294013	-2.01048	0.0443804
LAT	0.869102	-0.140295	-0.277146	-0.00344387	-2.00929	0.0445067
IL2RG	0.884772	-0.122425	-0.242422	-0.00242834	-1.99963	0.0455405
CCR5	0.883011	-0.124418	-0.246668	-0.00216798	-1.99472	0.0460732
SFTPA1	0.961958	-0.0387841	-0.0769846	-0.000584	-1.98991	0.0466006
SELPLG	0.872324	-0.136595	-0.271186	-0.00200388	-1.98915	0.0466852
FCRL4	0.909506	-0.0948539	-0.188348	-0.00135944	-1.98846	0.0467606
XCL2	0.891381	-0.114984	-0.228541	-0.00142657	-1.98459	0.0471905
LOC84740	0.953471	-0.0476467	-0.0947027	-0.000591	-1.98457	0.0471924
GPR82	0.894573	-0.111408	-0.221468	-0.00134868	-1.98398	0.0472579
AGAP2	0.87818	-0.129903	-0.258297	-0.00150971	-1.98301	0.0473663
LCP2	0.873064	-0.135746	-0.269997	-0.0014947	-1.98179	0.0475033
CDA	1.06917	0.0668797	0.000643	0.133117	1.97898	0.0478183
GIMAP4	0.861826	-0.148702	-0.296191	-0.00121277	-1.97608	0.0481457
SLCO2B1	0.896685	-0.109051	-0.217217	-0.000884	-1.97599	0.0481564
LTA	0.895133	-0.110783	-0.220894	-0.000671	-1.97191	0.0486196
CFP	0.893601	-0.112496	-0.224424	-0.000569	-1.96992	0.0488476
ITGAM	0.905757	-0.0989845	-0.197606	-0.000363	-1.96717	0.0491638
C6orf97	0.915817	-0.0879382	-0.17572	-0.000156	-1.96345	0.0495944
TLR8	0.910505	-0.0937564	-0.187449	-6.34e-05	-1.96129	0.0498451
KCNJ5	0.915627	-0.0881466	-0.176346	5.24e-05	-1.9588	0.0501362
PIK3R5	0.880357	-0.127428	-0.254964	0.000107	-1.95832	0.0501928
CHI3L1	0.926268	-0.0765915	-0.15336	0.000177	-1.95544	0.0505317
IL21R	0.896919	-0.108789	-0.218373	0.000795	-1.94575	0.0516848
GPNMB	0.897748	-0.107866	-0.21654	0.000808	-1.9454	0.0517271
DDO	0.901372	-0.103837	-0.208546	0.000873	-1.94363	0.0519405
FUT7	0.89913	-0.106328	-0.213591	0.000936	-1.94287	0.052032
CARD9	0.901799	-0.103363	-0.207725	0.000999	-1.9412	0.0522337
TPSD1	0.940235	-0.0616258	-0.12387	0.000619	-1.94048	0.0523208
IQGAP2	0.892347	-0.1139	-0.229023	0.00122306	-1.93914	0.0524841
PLXNC1	0.913952	-0.089977	-0.181297	0.00134326	-1.93113	0.0534665
DOK3	0.874881	-0.133668	-0.269488	0.00215289	-1.9289	0.0537437
TLR4	0.885179	-0.121965	-0.245995	0.00206413	-1.92735	0.0539366
LOC96610	0.926507	-0.0763335	-0.154061	0.00139403	-1.92481	0.0542528
FLI1	0.858229	-0.152884	-0.308893	0.00312486	-1.92071	0.0547688
CCR8	0.892871	-0.113313	-0.228991	0.00236542	-1.91989	0.0548723
SLC9A9	0.871549	-0.137484	-0.277878	0.00291106	-1.91932	0.0549433
ADORA3	0.894718	-0.111247	-0.225396	0.00290231	-1.91013	0.0561164
TNF	0.908538	-0.0959184	-0.194475	0.00263847	-1.90749	0.0564567
GFI1	0.883124	-0.12429	-0.252146	0.00356624	-1.9053	0.0567417
SIGLEC5	0.902984	-0.10205	-0.207672	0.00357159	-1.89369	0.0582664
ABI3	0.862401	-0.148035	-0.301547	0.00547719	-1.89003	0.0587534
JAKMIP1	0.912339	-0.0917438	-0.186951	0.00346332	-1.88867	0.0589365
DTHD1	0.930476	-0.0720586	-0.147058	0.00294106	-1.88311	0.0596861
OLR1	0.917077	-0.0865641	-0.17682	0.00369183	-1.87979	0.0601362
CD300C	0.903717	-0.101239	-0.206948	0.00446918	-1.8771	0.0605044
FGL2	0.900106	-0.105243	-0.215164	0.00467836	-1.87655	0.0605804
HK3	0.91663	-0.0870513	-0.178219	0.00411652	-1.87147	0.0612806
ALOX5	0.895261	-0.11064	-0.226529	0.00524837	-1.8712	0.0613173
RRAD	0.927899	-0.0748328	-0.153428	0.0037622	-1.86614	0.0620212
ZBP1	0.910975	-0.0932395	-0.191211	0.00473254	-1.86529	0.0621411
MGC29506	0.93111	-0.0713776	-0.146685	0.00392967	-1.85769	0.0632131
NFAM1	0.900338	-0.104985	-0.215843	0.00587294	-1.85613	0.0634349
IFI30	0.867507	-0.142131	-0.292912	0.00864908	-1.84754	0.0646694
SLA2	0.884516	-0.122715	-0.25315	0.00772058	-1.84395	0.0651902
CSF2	0.926261	-0.0765995	-0.158085	0.0048861	-1.84244	0.0654109
DES	0.939368	-0.0625483	-0.129259	0.00416238	-1.83767	0.0661106
CST7	0.898618	-0.106898	-0.221223	0.00742808	-1.83262	0.0668592
SLC6A20	0.948513	-0.05286	-0.109422	0.00370167	-1.83169	0.0669969
ANKRD58	0.891623	-0.114712	-0.237529	0.00810462	-1.83063	0.0671562
PLA2G2D	0.939021	-0.0629172	-0.130316	0.00448182	-1.82963	0.0673049
SCTR	0.95589	-0.0451123	-0.093661	0.00343627	-1.82124	0.0685707
BCL11B	0.904734	-0.100114	-0.207936	0.00770781	-1.81985	0.0687813
SELP	0.919414	-0.0840189	-0.174853	0.00681558	-1.8129	0.0698469
AIF1	0.892612	-0.113604	-0.236474	0.00926687	-1.81214	0.069964
CTSS	0.868688	-0.140772	-0.293035	0.0114921	-1.81204	0.0699806
DPF3	0.89055	-0.115916	-0.241694	0.00986101	-1.8063	0.0708712
GPR141	0.896155	-0.109642	-0.228755	0.00947008	-1.80414	0.0712099
TCL1A	0.935223	-0.0669701	-0.139797	0.00585666	-1.80235	0.0714911
APOB48R	0.893804	-0.112268	-0.23441	0.00987329	-1.80153	0.0716192
SVEP1	0.915162	-0.088654	-0.185469	0.00816071	-1.79475	0.0726928
ITPRIPL1	0.886639	-0.120317	-0.25202	0.0113857	-1.79053	0.0733695
PRG4	0.945315	-0.0562371	-0.117829	0.00535447	-1.78957	0.0735224
IL10	0.900459	-0.10485	-0.21983	0.0101295	-1.78729	0.0738899
CCL23	0.92545	-0.0774749	-0.162436	0.00748597	-1.78727	0.0738939
NCF1	0.910677	-0.0935673	-0.196231	0.00909632	-1.78631	0.0740499
TARP	0.909289	-0.0950926	-0.199478	0.00929268	-1.78548	0.0741831
L1CAM	1.06206	0.0602069	-0.00595273	0.126366	1.78362	0.0744861
SOCS1	0.884377	-0.122872	-0.258194	0.0124503	-1.77964	0.0751353
CCDC141	0.911326	-0.0928544	-0.195148	0.00943938	-1.7791	0.0752227
CLC	0.911099	-0.0931035	-0.195793	0.009586	-1.777	0.0755678
CD244	0.895437	-0.110443	-0.232347	0.0114609	-1.7757	0.0757828
TNFRSF1B	0.862703	-0.147685	-0.31072	0.0153506	-1.77542	0.075828
F13A1	0.929228	-0.073401	-0.154513	0.00771128	-1.77363	0.0761241
TNFSF12-TNFSF13	0.918578	-0.0849288	-0.178892	0.00903469	-1.77151	0.0764757
ATP6V0D2	0.926976	-0.0758277	-0.159852	0.00819688	-1.76876	0.0769334
CYBB	0.915763	-0.0879976	-0.185762	0.00976716	-1.76415	0.077706
IL18RAP	0.903879	-0.101059	-0.213403	0.0112849	-1.76309	0.0778858
INPP5D	0.888092	-0.11868	-0.250638	0.0132779	-1.76275	0.0779429
LILRB5	0.920176	-0.0831902	-0.176094	0.00971371	-1.75504	0.079253
PTPN22	0.909364	-0.0950093	-0.201233	0.0112141	-1.75305	0.0795936
FLT3LG	0.882038	-0.12552	-0.266207	0.0151679	-1.74865	0.0803507
FERMT3	0.889236	-0.117393	-0.248987	0.0142012	-1.74845	0.080386
PLEKHO2	0.852246	-0.15988	-0.339161	0.0194004	-1.74787	0.0804863
SLFN12L	0.895766	-0.110076	-0.233571	0.0134199	-1.74698	0.0806406
FCGR2C	0.908055	-0.0964507	-0.204867	0.0119657	-1.74365	0.0812208
EGR3	0.910718	-0.0935218	-0.198675	0.0116318	-1.74316	0.0813061
FCGR2B	0.912053	-0.0920574	-0.195627	0.0115122	-1.74211	0.08149
GPR171	0.908561	-0.0958938	-0.203796	0.0120088	-1.74183	0.0815377
IL2RB	0.896789	-0.108934	-0.231777	0.0139091	-1.73804	0.0822029
LILRB3	0.900688	-0.104596	-0.222676	0.0134838	-1.73615	0.082537
LAIR1	0.903905	-0.101031	-0.21509	0.0130284	-1.73609	0.0825485
CXCL13	0.945074	-0.0564921	-0.12029	0.0073061	-1.73551	0.0826503
OSCAR	0.908313	-0.0961667	-0.205357	0.0130232	-1.7262	0.0843121
OASL	1.09701	0.0925848	-0.0127303	0.1979	1.72305	0.0848801
EPSTI1	1.11611	0.10985	-0.0156514	0.235351	1.71553	0.0862472
PPYR1	0.931874	-0.0705571	-0.15117	0.0100556	-1.71548	0.0862575
PIK3R6	0.902465	-0.102625	-0.220423	0.0151719	-1.70753	0.0877242
CMKLR1	0.904141	-0.10077	-0.216676	0.0151363	-1.70401	0.088379
ITGB2	0.910435	-0.0938328	-0.202116	0.0144509	-1.6984	0.0894325
RNASE6	0.892485	-0.113746	-0.245063	0.0175721	-1.69769	0.0895654
FOXP3	0.906201	-0.0984937	-0.212366	0.0153791	-1.69526	0.0900258
PLA2G2A	0.951628	-0.0495807	-0.107014	0.00785289	-1.69198	0.0906501
SIRPG	0.916256	-0.087459	-0.189052	0.0141336	-1.68729	0.0915471
C2orf85	0.879539	-0.128357	-0.277487	0.0207723	-1.68696	0.091611
MS4A6A	0.907511	-0.0970498	-0.209994	0.0158942	-1.68415	0.0921536
NCF1C	0.92237	-0.0808094	-0.175106	0.0134873	-1.67963	0.0930294
TYROBP	0.903927	-0.101007	-0.219138	0.0171232	-1.67586	0.0937648
TFEC	0.91355	-0.0904167	-0.196182	0.0153487	-1.67553	0.0938297
TIGIT	0.911863	-0.0922659	-0.200215	0.0156828	-1.67522	0.0938911
KCNMB1	0.906125	-0.0985784	-0.214062	0.0169057	-1.67305	0.0943183
CD8B	0.920589	-0.0827415	-0.179882	0.0143995	-1.66943	0.0950316
NFATC2	0.925148	-0.0778015	-0.169283	0.01368	-1.66687	0.0955395
SERPINA9	0.916091	-0.0876401	-0.19071	0.01543	-1.66655	0.0956039
PLA1A	0.923756	-0.0793076	-0.173042	0.0144271	-1.6583	0.0972575
HCST	0.894823	-0.111129	-0.24258	0.0203213	-1.65697	0.0975261
AREG	1.05662	0.055076	-0.0103047	0.120457	1.65105	0.098728
HCK	0.91239	-0.0916878	-0.200594	0.0172182	-1.65009	0.0989244
PDE6G	0.90426	-0.100639	-0.220533	0.0192553	-1.64519	0.0999308
SAMSN1	0.90648	-0.0981858	-0.215249	0.0188773	-1.6439	0.100196
TTC24	0.910446	-0.0938203	-0.20581	0.0181696	-1.64197	0.100596
GFRA2	0.912627	-0.0914278	-0.200955	0.0180998	-1.63607	0.101824
RGS1	0.917255	-0.0863702	-0.190095	0.0173543	-1.63204	0.102671
APOC1	0.922858	-0.0802794	-0.177004	0.0164452	-1.62673	0.103795
LOC400696	1.07399	0.0713814	-0.0148519	0.157615	1.6224	0.104717
SLC37A2	0.914757	-0.0890967	-0.196733	0.01854	-1.62237	0.104725
SLC2A9	0.895406	-0.110478	-0.244506	0.023549	-1.61559	0.106182
TRPV2	0.891076	-0.115326	-0.25542	0.0247689	-1.61344	0.106649
CD86	0.905652	-0.0990999	-0.220078	0.0218784	-1.60551	0.108381
DOCK10	0.908456	-0.0960087	-0.213216	0.0211991	-1.60547	0.10839
BTN3A3	0.868298	-0.14122	-0.313781	0.0313414	-1.60399	0.108717
RGS18	0.914083	-0.0898337	-0.199813	0.0201458	-1.60094	0.10939
SLAMF7	0.921849	-0.0813735	-0.18107	0.0183232	-1.59974	0.109656
PREX1	0.881512	-0.126116	-0.280855	0.0286224	-1.59743	0.110171
STX11	0.89692	-0.108788	-0.243335	0.0257587	-1.58473	0.113027
FASLG	0.920151	-0.0832173	-0.186448	0.0200137	-1.57998	0.114111
MARCO	0.94888	-0.0524724	-0.117768	0.0128233	-1.57505	0.115245
PLXDC2	0.901694	-0.10348	-0.232441	0.025482	-1.57269	0.115791
C1orf162	0.905171	-0.0996309	-0.224144	0.0248825	-1.56829	0.116814
CSF1R	0.911893	-0.0922324	-0.207572	0.0231077	-1.5673	0.117045
LYZ	0.934682	-0.0675494	-0.152038	0.0169392	-1.56701	0.117113
IL22RA2	0.943056	-0.05863	-0.132352	0.0150923	-1.55872	0.119062
SPI1	0.909314	-0.095065	-0.214695	0.024565	-1.5575	0.119351
PI16	0.939614	-0.0622862	-0.140806	0.0162339	-1.55475	0.120007
RAB33A	0.895848	-0.109984	-0.248961	0.0289927	-1.55109	0.120881
TMC8	0.893251	-0.112888	-0.255727	0.0299518	-1.54898	0.121386
KLRK1	0.920183	-0.0831826	-0.188785	0.0224195	-1.54386	0.122622
GYPC	0.887117	-0.119778	-0.272083	0.0325264	-1.54139	0.123222
FCGR1C	0.918342	-0.0851855	-0.193527	0.0231556	-1.54106	0.123301
FABP3	0.936696	-0.0653969	-0.148699	0.0179051	-1.53869	0.123881
CD40	0.90943	-0.0949374	-0.216073	0.0261985	-1.53608	0.12452
NPL	0.896928	-0.10878	-0.248042	0.0304822	-1.53096	0.125779
LTF	0.959902	-0.0409243	-0.0933196	0.011471	-1.53087	0.125802
LOC339524	0.903925	-0.101009	-0.230358	0.0283395	-1.53055	0.125881
CD70	1.07449	0.0718453	-0.0204452	0.164136	1.52577	0.127067
MMRN1	0.933788	-0.0685053	-0.156614	0.0196035	-1.52389	0.127537
DPT	0.932372	-0.0700229	-0.160199	0.020153	-1.52194	0.128024
CXCL14	0.961769	-0.0389806	-0.0894077	0.0114464	-1.51507	0.129754
POU2F2	0.913879	-0.0900574	-0.20657	0.0264553	-1.51494	0.129789
SIGLEC9	0.918696	-0.0848002	-0.194739	0.0251388	-1.5118	0.130586
CXCL12	0.920422	-0.0829235	-0.190637	0.0247898	-1.50889	0.131328
GNG2	0.884114	-0.12317	-0.284309	0.0379691	-1.49814	0.134097
MIAT	0.936667	-0.0654275	-0.15121	0.0203548	-1.49489	0.134942
CPVL	0.923961	-0.0790856	-0.182997	0.0248256	-1.49171	0.135776
GPR183	0.917468	-0.086138	-0.199935	0.0276594	-1.48358	0.137921
PILRA	0.914013	-0.0899108	-0.20871	0.028888	-1.48336	0.137978
MYBPC2	0.943131	-0.0585502	-0.136422	0.0193215	-1.47366	0.140573
GIMAP2	0.906405	-0.0982693	-0.2293	0.0327616	-1.46992	0.141585
CXCR3	0.919798	-0.0836016	-0.19597	0.0287669	-1.4582	0.144785
GLIPR2	0.904662	-0.100194	-0.236373	0.0359854	-1.44204	0.14929
ANXA8	1.04457	0.043606	-0.0157199	0.102932	1.44062	0.149692
VSIG4	0.9341	-0.0681718	-0.161015	0.0246712	-1.43914	0.15011
CEACAM4	0.934658	-0.0675747	-0.159758	0.0246087	-1.43674	0.150791
SAMHD1	0.907796	-0.0967356	-0.228803	0.0353313	-1.43562	0.15111
LAPTM5	0.911551	-0.092608	-0.219565	0.0343491	-1.42968	0.152808
STAC	0.944697	-0.0568911	-0.135036	0.0212542	-1.42689	0.153613
CLEC5A	0.936257	-0.0658656	-0.158641	0.0269103	-1.39146	0.164085
IL1F7	0.965914	-0.0346803	-0.0835584	0.0141977	-1.39065	0.164332
MMP3	1.0463	0.0452577	-0.0187175	0.109233	1.38653	0.165585
C19orf38	0.912346	-0.0917358	-0.221794	0.038322	-1.38245	0.166833
HHIP	0.963224	-0.0374697	-0.0906101	0.0156708	-1.38198	0.166977
MATK	0.920792	-0.082521	-0.199556	0.0345136	-1.38197	0.166981
ANXA8L2	1.04532	0.0443231	-0.0189355	0.107582	1.37328	0.169666
CASP1	0.909677	-0.0946661	-0.231337	0.0420051	-1.35758	0.174597
RLTPR	0.938984	-0.0629568	-0.15389	0.0279763	-1.35697	0.174792
C12orf59	0.919303	-0.0841398	-0.205673	0.0373932	-1.35692	0.174806
TEKT1	0.963661	-0.0370158	-0.0904892	0.0164576	-1.35674	0.174863
IL9R	0.918763	-0.084727	-0.20738	0.0379259	-1.35392	0.175763
MS4A4A	0.926485	-0.0763579	-0.187246	0.0345307	-1.34963	0.177134
SIGLEC7	0.927271	-0.0755099	-0.185436	0.0344163	-1.34633	0.178197
MEOX1	0.936321	-0.0657969	-0.162054	0.0304597	-1.33975	0.180327
GBP1	1.07897	0.0760049	-0.035268	0.187278	1.33875	0.180651
EMR1	0.943892	-0.0577432	-0.143256	0.0277698	-1.32348	0.185676
PTGER4	0.921471	-0.0817836	-0.203121	0.0395533	-1.32106	0.186483
WIPF1	0.899072	-0.106392	-0.264962	0.0521779	-1.31503	0.188499
STAT4	0.912157	-0.0919437	-0.229191	0.045304	-1.313	0.189183
C14orf64	0.945608	-0.0559273	-0.139619	0.027764	-1.30976	0.190277
SIGLEC1	0.93656	-0.065542	-0.163703	0.0326194	-1.30866	0.190649
VAV1	0.925008	-0.0779525	-0.194769	0.0388637	-1.3079	0.190907
C20orf85	0.969206	-0.0312776	-0.0782123	0.015657	-1.30614	0.191507
PTGS1	0.917959	-0.0856028	-0.214572	0.0433669	-1.30091	0.193288
CXCR2P1	0.948247	-0.0531399	-0.133554	0.0272743	-1.2952	0.195252
LAT2	0.920555	-0.0827781	-0.208054	0.0424979	-1.29508	0.195294
CTSE	0.969946	-0.0305146	-0.0769226	0.0158935	-1.28873	0.197492
CCRL2	0.920471	-0.0828698	-0.209359	0.0436194	-1.28408	0.199115
SP140	0.92241	-0.0807652	-0.205221	0.0436907	-1.27191	0.203405
CCL4L2	0.935499	-0.0666753	-0.169838	0.0364873	-1.26675	0.205245
KLRC2	1.05926	0.0575692	-0.0315739	0.146712	1.26576	0.2056
GBP2	1.09861	0.0940494	-0.0527486	0.240847	1.25569	0.209227
CD8A	0.935958	-0.066185	-0.169524	0.0371535	-1.25529	0.209372
MMP12	1.03896	0.0382203	-0.021977	0.0984176	1.24442	0.213347
LILRA6	0.939012	-0.0629266	-0.162053	0.0361994	-1.24421	0.213421
RETN	0.958678	-0.0422001	-0.108744	0.0243441	-1.24294	0.213888
TBX21	0.936481	-0.0656255	-0.169364	0.038113	-1.23988	0.215018
FCER1G	0.925951	-0.0769341	-0.198838	0.0449693	-1.23695	0.216107
AOAH	0.939714	-0.0621797	-0.161958	0.0375983	-1.22141	0.22193
GZMA	0.938231	-0.0637591	-0.166106	0.0385875	-1.221	0.222085
APBB1IP	0.92233	-0.0808521	-0.211683	0.0499789	-1.21124	0.225805
BHLHE41	0.936556	-0.0655462	-0.171716	0.0406239	-1.21002	0.226271
SIGLEC10	0.936377	-0.0657372	-0.172301	0.0408261	-1.20907	0.226636
HAVCR2	0.930602	-0.0719233	-0.188708	0.0448611	-1.20707	0.227405
JAK3	0.913543	-0.0904246	-0.237433	0.0565843	-1.20557	0.227985
C3AR1	0.931885	-0.0705454	-0.185516	0.0444256	-1.20262	0.229123
C17orf60	0.93492	-0.0672943	-0.177667	0.0430788	-1.19499	0.232092
C11orf88	0.964268	-0.0363857	-0.0960908	0.0233194	-1.19445	0.232302
LRRC25	0.929568	-0.0730356	-0.193386	0.0473153	-1.18941	0.234276
MYO1G	0.944476	-0.057125	-0.151559	0.0373093	-1.18562	0.235773
DPYD	0.934267	-0.0679929	-0.180435	0.0444496	-1.18517	0.23595
SUCNR1	0.948756	-0.0526041	-0.140038	0.0348295	-1.1792	0.238317
RUFY4	0.953079	-0.0480571	-0.128405	0.0322912	-1.17227	0.241088
IL13RA2	0.959164	-0.0416934	-0.111732	0.0283451	-1.16675	0.243311
STAC3	0.926854	-0.0759591	-0.203568	0.0516502	-1.16666	0.243347
TRAF1	0.91053	-0.0937288	-0.251424	0.0639665	-1.16494	0.244045
SLC31A2	0.910071	-0.0942327	-0.253117	0.0646516	-1.16244	0.245059
CCL22	0.945835	-0.0556871	-0.149968	0.0385934	-1.15766	0.247003
SLC8A1	0.926198	-0.0766673	-0.207382	0.0540476	-1.14956	0.250323
MSR1	0.944089	-0.0575347	-0.155902	0.0408322	-1.14638	0.251638
TMIGD2	0.934694	-0.0675365	-0.184437	0.0493643	-1.13232	0.2575
AIM1	1.06781	0.0656061	-0.0481793	0.179392	1.13007	0.258446
CAMK4	0.932357	-0.07004	-0.191516	0.051436	-1.13007	0.258449
SIRPB2	0.942272	-0.0594617	-0.163346	0.0444229	-1.12185	0.261927
LGALS2	0.954411	-0.046661	-0.128211	0.0348894	-1.12144	0.262101
KMO	0.931088	-0.071402	-0.19657	0.0537663	-1.11806	0.263542
ADAM19	1.07518	0.072489	-0.0549046	0.199883	1.11525	0.264743
DOCK11	0.927794	-0.0749451	-0.206871	0.0569812	-1.11342	0.265527
GZMH	0.945735	-0.0557928	-0.155036	0.0434504	-1.10186	0.270524
IL7	1.06922	0.0669258	-0.0525877	0.186439	1.09755	0.272401
ITM2A	0.93423	-0.0680322	-0.190061	0.0539962	-1.0927	0.274525
FCGR2A	0.930066	-0.0724995	-0.202738	0.0577387	-1.09105	0.275251
LILRB4	0.946727	-0.0547445	-0.154171	0.0446821	-1.07916	0.280516
HSD11B1	0.940838	-0.0609844	-0.17191	0.0499408	-1.07755	0.281235
SLC6A12	0.945666	-0.0558663	-0.157811	0.0460781	-1.07408	0.282789
ASGR2	1.06186	0.06002	-0.0495632	0.169603	1.07349	0.283049
CD72	0.934515	-0.0677274	-0.192159	0.0567041	-1.0668	0.286063
NCF2	0.936182	-0.0659454	-0.18902	0.0571289	-1.05018	0.293634
CD300A	0.932209	-0.0701983	-0.20139	0.0609933	-1.04874	0.294297
CD209	0.950615	-0.0506459	-0.145345	0.0440535	-1.0482	0.294545
CD38	0.949809	-0.0514946	-0.148616	0.0456266	-1.03919	0.298715
SH2D1B	1.06055	0.0587918	-0.0527777	0.170361	1.03281	0.301694
C14orf49	0.940048	-0.061824	-0.179501	0.0558531	-1.02971	0.303148
C1orf54	0.926835	-0.0759794	-0.221141	0.0691823	-1.02587	0.304953
C2orf89	0.950093	-0.051195	-0.149028	0.0466384	-1.02563	0.305068
FYB	0.93983	-0.0620562	-0.181198	0.0570856	-1.02087	0.307318
GATA3	1.06178	0.0599503	-0.0560522	0.175953	1.01291	0.311101
CCL18	0.958912	-0.0419559	-0.123317	0.0394051	-1.01071	0.312157
FAS	0.937542	-0.0644941	-0.189654	0.0606655	-1.00996	0.312515
MAFB	0.929958	-0.0726153	-0.214475	0.0692446	-1.00327	0.315732
CD14	0.938937	-0.0630065	-0.187444	0.0614313	-0.992387	0.321009
PRKCQ	0.950005	-0.0512884	-0.152858	0.0502812	-0.9897	0.322321
ANKRD22	1.04322	0.0423096	-0.0416047	0.126224	0.988214	0.323048
SLC15A3	0.933909	-0.0683764	-0.204088	0.0673352	-0.9875	0.323398
FPR3	0.947308	-0.0541315	-0.161752	0.0534889	-0.985834	0.324215
SLAMF8	0.943202	-0.0584746	-0.174748	0.0577987	-0.985679	0.324291
TNNI2	0.953023	-0.0481165	-0.144124	0.0478911	-0.982282	0.325961
TNIP3	1.03914	0.0383932	-0.0383597	0.115146	0.98041	0.326884
IL15	0.935134	-0.0670649	-0.201242	0.0671119	-0.979638	0.327265
GBP5	0.954206	-0.0468758	-0.141398	0.0476466	-0.97199	0.331055
SLC1A3	0.949147	-0.0521911	-0.158959	0.0545772	-0.958081	0.338022
FCGR1B	0.947813	-0.0535978	-0.16471	0.0575143	-0.945439	0.344435
EMILIN2	0.932477	-0.0699103	-0.214963	0.0751422	-0.944635	0.344845
KLRC1	0.95607	-0.0449243	-0.138665	0.0488162	-0.939295	0.347579
ADAMDEC1	0.968183	-0.0323346	-0.100216	0.0355467	-0.933611	0.350505
PSMB9	1.05686	0.0553053	-0.061887	0.172498	0.924945	0.354994
CCL5	0.949973	-0.0513219	-0.160574	0.0579304	-0.920705	0.357205
PLAC8	0.962823	-0.037886	-0.118665	0.0428932	-0.919237	0.357972
GAL3ST4	0.938387	-0.0635929	-0.199669	0.0724833	-0.915956	0.35969
RARRES3	0.956154	-0.0448368	-0.143204	0.0535303	-0.893373	0.371657
CYP4F22	0.944445	-0.0571583	-0.1832	0.0688832	-0.88882	0.3741
IL32	1.06217	0.0603132	-0.0729824	0.193609	0.886839	0.375166
C6orf174	0.960187	-0.0406276	-0.130441	0.0491854	-0.886605	0.375292
C1QA	0.95189	-0.0493059	-0.158683	0.0600707	-0.883533	0.376949
IL2RA	0.956998	-0.0439536	-0.14168	0.0537728	-0.881516	0.378038
AP1S2	0.934518	-0.0677245	-0.218934	0.0834847	-0.87784	0.380031
LILRB2	0.950995	-0.050246	-0.162765	0.0622726	-0.875236	0.381445
SKAP1	0.956881	-0.0440758	-0.143275	0.0551239	-0.870839	0.383842
SRGN	1.05731	0.0557319	-0.0699354	0.181399	0.86922	0.384727
KCNK13	0.952802	-0.0483481	-0.157606	0.0609095	-0.867313	0.38577
PTAFR	0.958273	-0.042623	-0.139574	0.0543277	-0.86167	0.388869
KRT5	1.02222	0.0219719	-0.0281361	0.0720799	0.859428	0.390104
ERAP2	1.03471	0.0341185	-0.044077	0.112314	0.855178	0.392453
MT1M	1.03642	0.0357749	-0.0463175	0.117867	0.85413	0.393033
KCNJ10	0.962928	-0.0377771	-0.126449	0.050895	-0.835006	0.403714
UBASH3B	1.05552	0.0540362	-0.0732689	0.181341	0.831931	0.405448
SERPINB9	1.06606	0.0639694	-0.0876821	0.215621	0.826749	0.408379
FCGR1A	0.956306	-0.0446778	-0.151307	0.0619518	-0.821225	0.411518
KLHDC7B	0.960417	-0.0403877	-0.136916	0.0561402	-0.820057	0.412183
TMEM156	1.03627	0.0356283	-0.049717	0.120974	0.818208	0.413239
GPR110	0.980764	-0.0194234	-0.0660031	0.0271563	-0.817291	0.413762
APOBEC3G	0.950034	-0.0512578	-0.175396	0.0728801	-0.809289	0.418349
CLEC2B	0.950317	-0.0509598	-0.17544	0.0735204	-0.802372	0.422338
CXCL9	0.97012	-0.0303353	-0.104739	0.0440682	-0.799104	0.42423
ZNF683	0.966941	-0.0336175	-0.116724	0.0494894	-0.792823	0.427881
CSF2RA	0.957713	-0.0432067	-0.151408	0.0649948	-0.782647	0.433834
GLIPR1	0.947475	-0.0539545	-0.189512	0.0816035	-0.7801	0.435332
IL1RL1	0.97223	-0.0281632	-0.0989816	0.0426553	-0.779441	0.43572
S100A8	1.02898	0.0285669	-0.04332	0.100454	0.778863	0.43606
LILRA5	0.959374	-0.0414742	-0.146198	0.0632499	-0.77621	0.437625
CSTA	0.960353	-0.0404539	-0.143145	0.0622371	-0.772105	0.440052
RUNX3	0.951455	-0.0497624	-0.176892	0.0773669	-0.767191	0.442968
MMP9	1.03347	0.0329204	-0.0514851	0.117326	0.764437	0.444607
IRF1	1.06409	0.0621233	-0.0975348	0.221781	0.762626	0.445686
PRF1	0.955935	-0.0450658	-0.160992	0.0708602	-0.761928	0.446103
KLRC3	1.03696	0.0362897	-0.0571348	0.129714	0.761326	0.446462
CXCL6	1.02198	0.021739	-0.0349395	0.0784174	0.751742	0.452206
LAG3	0.963182	-0.037513	-0.135547	0.0605211	-0.749986	0.453263
GPR25	0.956642	-0.0443263	-0.160492	0.071839	-0.747882	0.454531
CCR1	0.954299	-0.0467787	-0.169818	0.0762603	-0.745166	0.456171
PTGFR	0.970387	-0.0300607	-0.109196	0.0490744	-0.744522	0.456561
SLC28A3	0.973487	-0.0268709	-0.0977238	0.0439821	-0.743314	0.457292
CD163	0.964676	-0.0359633	-0.131531	0.0596046	-0.737557	0.460784
PIK3AP1	0.956221	-0.0447666	-0.163858	0.0743244	-0.736756	0.461271
GPR84	0.964328	-0.0363237	-0.133159	0.0605118	-0.735197	0.46222
GPR68	0.960581	-0.0402168	-0.149268	0.0688342	-0.722812	0.469795
AICDA	0.960415	-0.0403894	-0.150351	0.0695724	-0.719903	0.471585
SNX10	1.04954	0.0483528	-0.0834525	0.180158	0.719013	0.472133
IFI44L	1.0316	0.0311132	-0.0543729	0.116599	0.713341	0.475635
LPAR5	1.05237	0.0510449	-0.0914	0.19349	0.70235	0.482461
IDO1	0.971495	-0.0289193	-0.109719	0.0518804	-0.701497	0.482993
GPA33	1.03088	0.0304137	-0.0546685	0.115496	0.700613	0.483545
PDCD1	0.963791	-0.036881	-0.140491	0.066729	-0.697669	0.485384
SLC7A7	0.954889	-0.0461601	-0.178799	0.086479	-0.682093	0.49518
PLA2G4C	0.959677	-0.0411586	-0.160353	0.0780358	-0.676788	0.49854
TLR1	0.948418	-0.0529599	-0.206494	0.100574	-0.676068	0.498997
C1QB	0.964867	-0.0357648	-0.140951	0.069421	-0.666417	0.505144
FPR2	0.971148	-0.029276	-0.11549	0.0569382	-0.665551	0.505698
IL1B	0.968053	-0.032468	-0.12811	0.0631738	-0.665359	0.505821
CARD16	0.957567	-0.0433592	-0.173184	0.0864654	-0.654594	0.512729
APOBEC3D	0.954166	-0.0469176	-0.188242	0.094407	-0.650678	0.515255
TNFRSF8	0.956721	-0.0442431	-0.177637	0.0891507	-0.650066	0.515649
HLA-F	0.961036	-0.0397429	-0.161173	0.0816869	-0.64148	0.521211
HAPLN3	1.04088	0.0400678	-0.0870178	0.167153	0.617942	0.536614
SELL	0.969009	-0.031481	-0.134234	0.0712722	-0.600484	0.548183
CCNA1	1.02144	0.0212124	-0.0481395	0.0905643	0.599487	0.548848
TNFAIP3	1.04558	0.0445753	-0.101297	0.190448	0.59892	0.549226
PLA2G7	0.967813	-0.0327163	-0.14083	0.0753971	-0.593107	0.55311
CCL3	0.966752	-0.0338135	-0.145941	0.0783138	-0.591054	0.554484
CST6	1.02123	0.0210107	-0.0490107	0.0910321	0.58811	0.556458
C1QC	0.968234	-0.0322815	-0.141131	0.0765683	-0.581264	0.561062
NLRC5	0.960864	-0.0399223	-0.174905	0.0950602	-0.579677	0.562132
NAV3	1.0318	0.0313022	-0.0745423	0.137147	0.579635	0.562161
TMEM150B	0.97219	-0.0282035	-0.124915	0.0685077	-0.571576	0.567609
TNFAIP8	0.957189	-0.0437543	-0.194012	0.106503	-0.570733	0.568181
PDCD1LG2	0.969693	-0.0307753	-0.136601	0.0750508	-0.569977	0.568694
FPR1	0.972553	-0.0278308	-0.123708	0.0680461	-0.568932	0.569403
CD68	0.961104	-0.0396725	-0.176733	0.097388	-0.567317	0.570499
LOC400759	0.9712	-0.0292227	-0.13034	0.0718945	-0.566426	0.571104
CCL4	0.967583	-0.0329545	-0.148124	0.0822154	-0.56082	0.57492
VNN2	0.972642	-0.0277397	-0.124897	0.0694176	-0.559595	0.575756
HLA-DRB6	0.982436	-0.0177202	-0.0805231	0.0450826	-0.553017	0.580252
FCGR3A	0.969793	-0.0306728	-0.14087	0.0795247	-0.545544	0.585379
SAA1	1.01512	0.015004	-0.0389591	0.0689671	0.544952	0.585786
VCAM1	0.97111	-0.029315	-0.135123	0.0764934	-0.543023	0.587114
IFNG	0.978227	-0.0220137	-0.102113	0.0580859	-0.538655	0.590125
TMEM229B	0.960596	-0.0402018	-0.186852	0.106448	-0.537295	0.591064
IL18R1	1.035	0.0344041	-0.0925328	0.161341	0.531215	0.59527
TDO2	1.02495	0.0246426	-0.0667224	0.116008	0.528634	0.597059
FABP4	0.981551	-0.0186211	-0.0889332	0.051691	-0.519067	0.603714
RNASE2	1.02748	0.0271114	-0.0753373	0.12956	0.518674	0.603988
DAPP1	0.970445	-0.0300001	-0.146887	0.0868865	-0.503044	0.614933
RAC2	0.964768	-0.0358672	-0.177556	0.105821	-0.496147	0.619791
SAA4	0.982473	-0.0176824	-0.0885117	0.0531468	-0.489303	0.624627
ZNF804A	0.970008	-0.0304506	-0.153594	0.092693	-0.484654	0.627922
TPK1	1.03555	0.0349312	-0.110807	0.180669	0.469774	0.638516
SERPINA1	0.981299	-0.0188782	-0.0978383	0.0600819	-0.468598	0.639357
SAMD9L	1.03028	0.0298286	-0.0950019	0.154659	0.468339	0.639542
MMP25	0.969425	-0.0310525	-0.162005	0.0998997	-0.464763	0.642101
APOL4	0.971209	-0.0292132	-0.152803	0.0943769	-0.46328	0.643163
SIRPA	1.0315	0.0310172	-0.102427	0.164462	0.455564	0.648704
FAM26F	1.02191	0.0216735	-0.0723246	0.115671	0.451916	0.65133
IVL	1.0099	0.00984915	-0.0337168	0.0534151	0.443098	0.657695
BCL2A1	0.974472	-0.02586	-0.140275	0.0885549	-0.44299	0.657773
CXCL11	1.01713	0.0169826	-0.0597975	0.0937626	0.433514	0.664641
COTL1	1.03227	0.0317601	-0.117979	0.181499	0.415714	0.677619
CRYBB1	0.97391	-0.0264363	-0.151249	0.0983766	-0.415135	0.678043
LILRA3	1.0173	0.0171523	-0.0644107	0.0987152	0.412171	0.680214
GPBAR1	0.974193	-0.0261456	-0.15635	0.104059	-0.393568	0.6939
APOL3	0.972367	-0.0280218	-0.167785	0.111742	-0.392962	0.694347
C6orf105	0.981317	-0.0188597	-0.113655	0.0759358	-0.389938	0.696582
TNFRSF9	0.982436	-0.0177205	-0.107294	0.0718535	-0.387741	0.698207
KLRD1	0.979644	-0.020566	-0.126704	0.0855719	-0.379776	0.704111
EMP3	1.02762	0.0272474	-0.11762	0.172114	0.368641	0.712396
ZBED2	0.982444	-0.0177119	-0.114634	0.0792106	-0.358169	0.720217
TNFSF13B	0.979949	-0.0202544	-0.13345	0.0929414	-0.350701	0.725812
HAMP	0.984413	-0.0157095	-0.104141	0.0727222	-0.348179	0.727706
TNC	1.0132	0.0131147	-0.0607624	0.0869918	0.347934	0.72789
NTNG1	0.987394	-0.0126862	-0.084181	0.0588087	-0.34778	0.728005
HTR7	0.978801	-0.0214269	-0.143257	0.100403	-0.344709	0.730313
NKG7	0.982576	-0.0175777	-0.120862	0.0857071	-0.33356	0.738712
HCG26	0.979984	-0.0202191	-0.139442	0.0990039	-0.332391	0.739594
VSIG1	1.00834	0.00830369	-0.0406743	0.0572817	0.332291	0.73967
KIR2DL4	0.986117	-0.0139801	-0.0972232	0.069263	-0.329162	0.742033
ETV7	0.979587	-0.020624	-0.144109	0.102861	-0.327346	0.743406
HLA-B	0.97869	-0.0215404	-0.154432	0.111351	-0.317692	0.750719
HHLA2	0.993021	-0.00700337	-0.0502893	0.0362826	-0.317109	0.751161
CCL21	1.01219	0.0121186	-0.0707219	0.0949591	0.28672	0.774327
EPHB6	0.986215	-0.0138812	-0.109466	0.0817041	-0.284632	0.775926
FMO1	0.98742	-0.0126595	-0.101271	0.0759521	-0.28001	0.77947
UBD	0.989556	-0.0104985	-0.0845927	0.0635957	-0.277711	0.781234
SLC2A5	1.01086	0.0108053	-0.0784669	0.100078	0.237229	0.812479
HCP5	1.01502	0.0149039	-0.112706	0.142514	0.22891	0.818939
APOBEC3A	0.98964	-0.0104138	-0.102752	0.0819242	-0.221043	0.825059
WNT10A	0.990994	-0.00904692	-0.08959	0.0714961	-0.220151	0.825754
GABRP	0.994014	-0.0060042	-0.0597023	0.0476939	-0.219151	0.826532
CD274	1.01039	0.0103392	-0.0826703	0.103349	0.217875	0.827527
CCL8	0.990733	-0.00930985	-0.0938581	0.0752384	-0.215817	0.82913
OSM	0.989511	-0.0105441	-0.107494	0.0864059	-0.213162	0.8312
APOE	0.988974	-0.0110869	-0.115045	0.0928709	-0.209026	0.834428
ANGPTL1	0.988945	-0.0111166	-0.115578	0.0933454	-0.208574	0.834781
FAM70A	1.00992	0.00987395	-0.0881127	0.107861	0.197502	0.843434
HLA-G	1.00835	0.00831599	-0.0754492	0.0920811	0.19458	0.845722
CLEC4E	0.991498	-0.00853856	-0.0958749	0.0787978	-0.191619	0.848041
GBP6	0.993508	-0.00651309	-0.0735748	0.0605486	-0.190353	0.849032
CLEC4D	0.989792	-0.0102608	-0.118613	0.098091	-0.185606	0.852754
CLEC6A	0.990449	-0.00959701	-0.112443	0.0932491	-0.182893	0.854882
AIM2	0.994127	-0.00589012	-0.0749618	0.0631816	-0.167137	0.867262
IL4I1	0.991392	-0.00864521	-0.112179	0.0948885	-0.16366	0.869999
GNLY	0.993002	-0.00702253	-0.0960323	0.0819873	-0.154634	0.87711
TIMD4	0.992635	-0.00739272	-0.101564	0.0867787	-0.153863	0.877718
B2M	1.01315	0.0130607	-0.156366	0.182488	0.151088	0.879906
SLC12A3	1.00839	0.00835385	-0.104864	0.121572	0.144617	0.885013
CILP	1.00439	0.00437937	-0.0620119	0.0707706	0.129285	0.897132
CD7	1.00733	0.00730222	-0.110883	0.125488	0.121099	0.903613
SIGLEC14	0.995051	-0.00496093	-0.0889653	0.0790434	-0.115747	0.907853
MMP7	1.00365	0.00363935	-0.0603009	0.0675796	0.111557	0.911174
C5AR1	0.994281	-0.00573587	-0.124896	0.113424	-0.0943448	0.924835
KLRC4	1.00474	0.00472871	-0.0956109	0.105068	0.0923672	0.926406
HS3ST3B1	0.994419	-0.0055969	-0.125315	0.114121	-0.09163	0.926992
CD163L1	1.00463	0.00462067	-0.0988093	0.108051	0.0875602	0.930226
DBC1	1.00211	0.00211243	-0.0475823	0.0518071	0.0833144	0.933602
MMP28	0.99747	-0.00253286	-0.066291	0.0612253	-0.0778617	0.937938
CXCL10	0.996824	-0.00318104	-0.0852636	0.0789015	-0.0759566	0.939454
GBP4	0.995673	-0.00433652	-0.123316	0.114643	-0.0714362	0.943051
MSC	1.00434	0.00433032	-0.114513	0.123174	0.0714156	0.943067
SIRPB1	0.996342	-0.00366503	-0.106632	0.0993021	-0.0697632	0.944382
CCL11	0.997219	-0.00278518	-0.0811966	0.0756263	-0.069618	0.944498
MEFV	0.996169	-0.00383844	-0.120311	0.112635	-0.0645918	0.948499
AQP9	1.00255	0.00254646	-0.0852419	0.0903348	0.0568522	0.954663
TNFSF14	1.00313	0.00312556	-0.106629	0.11288	0.0558152	0.955489
GPM6A	0.997984	-0.00201848	-0.0771416	0.0731046	-0.0526621	0.958001
CASP5	1.00284	0.00283638	-0.104439	0.110111	0.051822	0.958671
RARRES1	0.997526	-0.00247686	-0.0988144	0.0938607	-0.0503912	0.959811
GZMB	1.00225	0.00224315	-0.0875006	0.0919869	0.0489893	0.960928
RP1	0.998908	-0.00109214	-0.0645308	0.0623466	-0.033742	0.973083
EBI3	1.00182	0.00181597	-0.112121	0.115752	0.0312388	0.975079
ADAMTSL4	0.999293	-0.000707	-0.108891	0.107476	-0.0128147	0.989776
SAA2	0.999733	-0.000267	-0.0534804	0.0529461	-0.00983946	0.992149
DHRS9	0.99999	-1.04e-05	-0.0793459	0.0793251	-0.000257	0.999795

## Sheet: cox.result-stromal
Terms	HR[exp(coef)]	coef	95% CI lower	95% CI upper	Z	P value
FLNC	1.18066	0.166071	0.0901556	0.241985	4.28759	1.80622e-05
ACSM5	0.807297	-0.214064	-0.315012	-0.113116	-4.15617	3.23632e-05
TMEM130	0.861772	-0.148764	-0.220351	-0.0771776	-4.073	4.64113e-05
CLEC17A	0.817331	-0.201712	-0.300247	-0.103176	-4.01223	6.01471e-05
STAP1	0.833889	-0.181655	-0.272398	-0.0909117	-3.92356	8.72491e-05
CD40LG	0.817299	-0.201751	-0.302655	-0.100847	-3.91881	8.89874e-05
CD200R1	0.793094	-0.231813	-0.350472	-0.113154	-3.82901	0.000128661
KIAA0408	0.910566	-0.0936894	-0.141667	-0.0457118	-3.82736	0.000129522
P2RX1	0.809133	-0.211792	-0.321182	-0.102402	-3.79472	0.000147808
KLRB1	0.811777	-0.20853	-0.316422	-0.100637	-3.78812	0.00015179
CCR2	0.819089	-0.199563	-0.30296	-0.0961656	-3.78285	0.000155042
MS4A1	0.887623	-0.119208	-0.181269	-0.0571458	-3.76468	0.000166764
IL16	0.777058	-0.25224	-0.384806	-0.119674	-3.72933	0.00019199
PTGDS	0.843057	-0.170721	-0.261698	-0.0797444	-3.67794	0.000235121
FMO3	0.807646	-0.213631	-0.327551	-0.0997111	-3.67547	0.00023741
CD5	0.819563	-0.198984	-0.305227	-0.0927405	-3.67084	0.000241759
CCR6	0.805466	-0.216334	-0.332363	-0.100304	-3.6543	0.000257884
IKZF3	0.831548	-0.184466	-0.283574	-0.0853578	-3.648	0.000264287
TLR10	0.842369	-0.171537	-0.263928	-0.0791472	-3.63899	0.000273707
WDFY4	0.833313	-0.182346	-0.28061	-0.0840819	-3.63705	0.000275777
FCRL1	0.861117	-0.149525	-0.230404	-0.0686468	-3.62351	0.000290633
TRAF3IP3	0.796352	-0.227714	-0.351841	-0.103588	-3.59561	0.000323629
HS3ST2	0.844954	-0.168473	-0.261897	-0.0750492	-3.53444	0.000408641
LY9	0.816794	-0.202369	-0.314741	-0.0899956	-3.52963	0.000416138
CXorf21	0.804349	-0.217722	-0.338751	-0.0966916	-3.52579	0.000422219
KAL1	0.84454	-0.168963	-0.263261	-0.0746652	-3.51187	0.000444968
SCN7A	0.88081	-0.126913	-0.198174	-0.0556514	-3.49059	0.000481954
SIGLECP3	0.838461	-0.176188	-0.275166	-0.0772095	-3.48887	0.000485073
HPGDS	0.867057	-0.14265	-0.224697	-0.0606036	-3.40769	0.00065515
MGP	0.830741	-0.185438	-0.292326	-0.0785492	-3.40028	0.000673157
CD19	0.889557	-0.117031	-0.184671	-0.0493921	-3.39119	0.000695909
CD1C	0.878471	-0.129572	-0.204536	-0.0546092	-3.38776	0.000704661
GSTM5	0.829694	-0.186698	-0.294817	-0.0785796	-3.38444	0.000713225
P2RY8	0.810606	-0.209973	-0.332151	-0.0877955	-3.36837	0.000756134
FAIM3	0.819382	-0.199205	-0.315203	-0.0832067	-3.36587	0.000763035
PCDH7	1.15313	0.142478	0.0595098	0.225447	3.36577	0.000763315
P2RY13	0.835984	-0.179145	-0.283494	-0.0747964	-3.36485	0.000765857
RASGRP2	0.829592	-0.186821	-0.295747	-0.0778945	-3.36156	0.000775047
ACAP1	0.826254	-0.190853	-0.302149	-0.0795562	-3.36097	0.000776687
ENOX1	1.25515	0.227259	0.0946757	0.359842	3.35955	0.000780709
C1QTNF7	0.865734	-0.144178	-0.228657	-0.0596981	-3.34499	0.000822853
KIAA0125	0.878556	-0.129476	-0.205366	-0.0535859	-3.3439	0.000826107
SLC18A2	0.872891	-0.135944	-0.215888	-0.0560005	-3.33291	0.000859415
SLAMF1	0.831479	-0.18455	-0.293474	-0.0756256	-3.32076	0.000897731
SIGLEC6	0.856688	-0.154682	-0.24633	-0.063033	-3.30796	0.000939768
ZNF831	0.840853	-0.173338	-0.276195	-0.0704816	-3.30301	0.000956525
BLK	0.884597	-0.122623	-0.195547	-0.0496993	-3.29572	0.000981681
INMT	0.874467	-0.134141	-0.21394	-0.0543422	-3.29468	0.000985344
TNFRSF13B	0.867385	-0.142273	-0.22711	-0.0574354	-3.28687	0.00101307
COL29A1	0.878308	-0.129758	-0.207185	-0.0523305	-3.28464	0.00102114
CASS4	0.833874	-0.181673	-0.290289	-0.0730577	-3.27829	0.00104439
CHRDL1	0.894339	-0.111671	-0.178478	-0.0448628	-3.27612	0.00105244
ITGA9	0.854685	-0.157023	-0.251096	-0.0629493	-3.27148	0.00106987
FCRLA	0.884223	-0.123046	-0.196867	-0.0492243	-3.26687	0.00108743
HLA-DPB1	0.845253	-0.16812	-0.269106	-0.0671337	-3.26291	0.00110274
CD79A	0.878368	-0.129689	-0.208078	-0.0513003	-3.24263	0.00118432
CD1E	0.890462	-0.116014	-0.186262	-0.0457672	-3.23691	0.0012083
SCN2B	0.863323	-0.146966	-0.236021	-0.0579109	-3.23449	0.00121858
CPXM2	0.863726	-0.1465	-0.235534	-0.0574664	-3.22501	0.00125967
SNAI2	1.20438	0.185965	0.0728803	0.299049	3.22312	0.00126804
BTK	0.838302	-0.176377	-0.283682	-0.0690722	-3.22159	0.00127479
NID2	1.22289	0.201215	0.0786032	0.323826	3.21645	0.00129787
CCR4	0.865314	-0.144663	-0.233023	-0.0563033	-3.20886	0.00133262
MEI1	0.837116	-0.177792	-0.286553	-0.0690319	-3.20398	0.0013554
SPOCK1	1.11453	0.108437	0.0418685	0.175005	3.1927	0.00140951
LRMP	0.844594	-0.168899	-0.272715	-0.0650832	-3.18869	0.0014292
CD79B	0.853808	-0.158049	-0.25523	-0.0608673	-3.18754	0.00143488
MFAP4	0.865781	-0.144123	-0.233037	-0.0552089	-3.17695	0.0014883
DPEP2	0.834217	-0.181262	-0.29309	-0.069434	-3.17691	0.00148855
ITGAL	0.826522	-0.190529	-0.309218	-0.0718405	-3.1463	0.00165349
IGJ	0.883703	-0.123634	-0.200781	-0.0464867	-3.14098	0.00168382
CD1B	0.88423	-0.123038	-0.199997	-0.0460784	-3.13347	0.00172754
HLA-DMB	0.840877	-0.17331	-0.281907	-0.0647129	-3.12791	0.00176055
HLA-DQB2	0.899245	-0.1062	-0.173046	-0.0393538	-3.11384	0.00184669
CLEC10A	0.868596	-0.140877	-0.229573	-0.0521814	-3.11305	0.00185167
CHIT1	0.909238	-0.0951485	-0.155148	-0.0351487	-3.10814	0.00188272
ADH1B	0.925132	-0.0778192	-0.127026	-0.0286122	-3.09962	0.00193772
MS4A2	0.885694	-0.121384	-0.198297	-0.0444712	-3.09322	0.00197999
FCRL3	0.878943	-0.129035	-0.210872	-0.0471981	-3.09034	0.00199927
TCF21	0.871208	-0.137874	-0.225351	-0.0503971	-3.08914	0.0020074
FMO2	0.862157	-0.148318	-0.242761	-0.0538754	-3.07803	0.00208371
CH25H	0.882422	-0.125085	-0.205042	-0.0451275	-3.06616	0.00216829
KLHL6	0.839431	-0.175031	-0.286916	-0.063146	-3.06613	0.00216847
CLECL1	0.848572	-0.1642	-0.269277	-0.0591238	-3.06279	0.00219288
COL6A6	0.892391	-0.11385	-0.186904	-0.0407969	-3.05451	0.0022543
PAX5	0.887159	-0.119731	-0.196794	-0.0426687	-3.04518	0.00232544
PRKCB	0.83473	-0.180647	-0.297773	-0.0635204	-3.0229	0.00250367
ADAMTS8	0.895839	-0.109995	-0.181463	-0.0385266	-3.01653	0.00255687
FCRL2	0.889127	-0.117515	-0.193901	-0.0411291	-3.01529	0.00256737
AMPD1	0.880484	-0.127283	-0.210219	-0.0443468	-3.00798	0.00262993
SASH3	0.827364	-0.18951	-0.313198	-0.0658232	-3.00301	0.00267327
LILRA4	0.867875	-0.141707	-0.234221	-0.0491937	-3.00217	0.00268065
KBTBD8	0.821036	-0.197188	-0.325967	-0.0684088	-3.00112	0.00268992
C18orf1	0.82738	-0.189491	-0.313489	-0.0654938	-2.99519	0.00274274
CD52	0.84043	-0.173842	-0.287779	-0.059904	-2.99044	0.00278577
AMICA1	0.842501	-0.171381	-0.283911	-0.0588498	-2.98496	0.00283616
IRF4	0.866735	-0.143022	-0.237026	-0.0490177	-2.98197	0.00286399
PRELP	0.86352	-0.146738	-0.243292	-0.0501833	-2.97864	0.00289534
SIGLEC11	0.856761	-0.154596	-0.256415	-0.0527775	-2.97591	0.00292123
SNX20	0.835751	-0.179425	-0.297629	-0.061221	-2.97508	0.00292909
PYHIN1	0.851957	-0.16022	-0.266002	-0.0544374	-2.9686	0.00299163
ABCA8	0.90493	-0.0998972	-0.166104	-0.0336904	-2.95732	0.00310324
HLA-DRA	0.858713	-0.152321	-0.253345	-0.0512967	-2.95517	0.00312499
PIK3CG	0.855916	-0.155583	-0.25889	-0.0522763	-2.95177	0.00315963
ARHGAP30	0.805911	-0.215782	-0.359544	-0.0720207	-2.94185	0.00326254
P2RY14	0.824337	-0.193176	-0.32197	-0.0643829	-2.93974	0.00328491
FGD2	0.836084	-0.179026	-0.298539	-0.0595129	-2.93595	0.00332525
BTLA	0.848647	-0.164112	-0.273803	-0.0544204	-2.93235	0.00336408
C4orf7	0.922801	-0.0803418	-0.134154	-0.0265291	-2.92621	0.00343121
HLA-DQA1	0.880476	-0.127293	-0.212711	-0.0418739	-2.92078	0.00349161
CX3CR1	0.880019	-0.127811	-0.213609	-0.0420138	-2.91973	0.00350337
PTPRC	0.846769	-0.166328	-0.278023	-0.0546323	-2.91862	0.00351585
RSPO1	0.866063	-0.143798	-0.240502	-0.0470935	-2.91443	0.00356334
NTRK3	0.858031	-0.153115	-0.256383	-0.0498477	-2.90605	0.00366025
ITK	0.85684	-0.154504	-0.258725	-0.0502837	-2.90559	0.00366558
SFTPC	0.95538	-0.0456459	-0.0764606	-0.0148311	-2.90329	0.00369265
SPN	0.846192	-0.167009	-0.279919	-0.0540997	-2.89907	0.00374276
ARHGEF6	0.81553	-0.203916	-0.342076	-0.0657568	-2.89281	0.00381817
RGS13	0.869282	-0.140088	-0.235079	-0.0450965	-2.89045	0.00384697
FRMD6	1.19425	0.177519	0.0568677	0.29817	2.88377	0.00392943
CCR7	0.861006	-0.149654	-0.251454	-0.0478541	-2.88131	0.00396032
ANKRD44	0.849087	-0.163594	-0.274931	-0.0522565	-2.87988	0.00397827
ANK2	0.858466	-0.152608	-0.257023	-0.0481934	-2.8646	0.00417536
HDC	0.88201	-0.125552	-0.211635	-0.0394685	-2.85859	0.00425525
C1orf186	0.871707	-0.137302	-0.231491	-0.0431139	-2.85712	0.00427508
C8orf80	0.870343	-0.138868	-0.234211	-0.0435243	-2.85469	0.00430792
CTSG	0.898047	-0.107533	-0.181389	-0.0336771	-2.85368	0.00432164
CPA3	0.90522	-0.0995773	-0.167982	-0.0311728	-2.85314	0.00432889
FXYD1	0.8911	-0.115299	-0.194774	-0.0358239	-2.84343	0.00446305
HLA-DRB5	0.894945	-0.110993	-0.187604	-0.0343828	-2.8396	0.00451708
HMGA2	1.06485	0.0628345	0.0194358	0.106233	2.83772	0.00454374
CD226	0.842357	-0.171551	-0.2902	-0.0529026	-2.83386	0.00459889
LAX1	0.871607	-0.137417	-0.232748	-0.042086	-2.82523	0.00472461
SPIB	0.888819	-0.117862	-0.199906	-0.0358178	-2.81562	0.00486832
TBX4	0.881609	-0.126007	-0.213775	-0.0382393	-2.8139	0.00489452
FAM23A	0.859388	-0.151535	-0.257112	-0.0459574	-2.81313	0.00490616
HLA-DOA	0.871123	-0.137972	-0.234168	-0.0417771	-2.81116	0.00493625
CD69	0.860753	-0.149948	-0.254547	-0.0453493	-2.80972	0.00495853
CXCR5	0.883713	-0.123622	-0.210064	-0.0371811	-2.803	0.00506289
CD2	0.846397	-0.166767	-0.283544	-0.0499887	-2.79896	0.00512676
IL5RA	0.881937	-0.125635	-0.213759	-0.0375101	-2.79422	0.0052025
HLA-DRB1	0.877997	-0.130112	-0.221478	-0.0387462	-2.79114	0.00525227
GAPT	0.863724	-0.146502	-0.249412	-0.0435911	-2.79017	0.00526803
KIAA0748	0.866466	-0.143332	-0.244578	-0.0420859	-2.77468	0.00552562
ABI3BP	0.881395	-0.126249	-0.215515	-0.0369832	-2.77198	0.00557159
FCER2	0.8973	-0.108365	-0.185069	-0.0316616	-2.76899	0.005623
ROBO2	0.901199	-0.10403	-0.177675	-0.0303843	-2.7686	0.00562979
C5orf20	0.878151	-0.129937	-0.222051	-0.0378228	-2.76474	0.0056968
HLA-DPA1	0.867783	-0.141813	-0.242446	-0.0411806	-2.76201	0.0057446
CD37	0.84783	-0.165075	-0.282412	-0.0477385	-2.75738	0.00582671
KRT14	1.07313	0.0705761	0.0203929	0.120759	2.75643	0.00584356
ARHGAP15	0.846123	-0.167091	-0.285955	-0.0482259	-2.75516	0.00586632
RAI2	0.825577	-0.191673	-0.328079	-0.0552673	-2.75408	0.00588577
CD22	0.884196	-0.123077	-0.210666	-0.0354878	-2.75407	0.005886
C13orf18	0.853075	-0.158908	-0.272093	-0.0457221	-2.75171	0.00592858
IRF8	0.849498	-0.163109	-0.279475	-0.046744	-2.74728	0.00600914
TAGAP	0.841327	-0.172775	-0.296125	-0.0494253	-2.74531	0.00604545
CD27	0.868065	-0.141488	-0.242641	-0.0403355	-2.74152	0.00611563
P2RY12	0.88638	-0.120609	-0.207188	-0.0340301	-2.73034	0.006327
HGF	0.877816	-0.130319	-0.223899	-0.0367382	-2.72942	0.00634466
DNAJC5B	0.873697	-0.135021	-0.232029	-0.0380135	-2.72799	0.00637207
CYSLTR2	0.84858	-0.164191	-0.282339	-0.0460427	-2.72377	0.0064542
C16orf54	0.854548	-0.157182	-0.270369	-0.0439953	-2.72179	0.00649286
ST8SIA1	0.860259	-0.150521	-0.259222	-0.0418205	-2.71402	0.00664721
TLR7	0.863559	-0.146693	-0.252718	-0.0406678	-2.71174	0.00669307
C7	0.920582	-0.0827492	-0.142591	-0.022907	-2.71022	0.00672384
SIT1	0.863837	-0.146371	-0.252388	-0.0403548	-2.70602	0.00680954
C1orf150	0.876861	-0.131407	-0.226621	-0.0361926	-2.70498	0.00683085
GPR174	0.864308	-0.145826	-0.25168	-0.0399722	-2.70008	0.00693228
GVIN1	0.858109	-0.153024	-0.264438	-0.0416104	-2.69196	0.00710325
RCSD1	0.825879	-0.191307	-0.330758	-0.0518566	-2.6888	0.00717086
CEACAM21	0.8655	-0.144448	-0.24993	-0.038967	-2.68402	0.00727438
CD300LF	0.868378	-0.141128	-0.244483	-0.0377737	-2.67628	0.00744435
SAMD3	0.854013	-0.157809	-0.273421	-0.0421974	-2.67534	0.00746544
LOC100233209	0.859503	-0.151401	-0.262328	-0.0404747	-2.67511	0.00747044
POU2AF1	0.898383	-0.107159	-0.185746	-0.0285718	-2.67254	0.00752784
LSAMP	0.860299	-0.150475	-0.260931	-0.0400192	-2.67008	0.00758337
A2M	0.846701	-0.166407	-0.288584	-0.044231	-2.66952	0.00759597
C10orf128	0.865344	-0.144628	-0.250936	-0.0383198	-2.66645	0.00766564
RASSF2	0.83438	-0.181067	-0.314541	-0.047592	-2.65881	0.00784165
CD207	0.927843	-0.0748929	-0.130112	-0.0196742	-2.65829	0.00785383
PLD4	0.891915	-0.114384	-0.198741	-0.0300276	-2.65763	0.00786918
ART4	0.874785	-0.133777	-0.232774	-0.0347794	-2.64853	0.00808419
GFRA1	0.908886	-0.0955355	-0.166342	-0.0247294	-2.64449	0.00818136
NLRC4	0.835932	-0.179209	-0.312094	-0.0463228	-2.64319	0.00821289
ADAM33	0.877823	-0.130311	-0.22752	-0.0331018	-2.62737	0.00860467
CD28	0.858831	-0.152183	-0.265756	-0.0386097	-2.62626	0.00863279
PTGDR	0.833428	-0.182208	-0.318231	-0.0461851	-2.62545	0.00865349
TNFRSF17	0.903082	-0.101942	-0.178115	-0.0257696	-2.62303	0.00871522
FCGBP	0.913699	-0.0902541	-0.157771	-0.0227374	-2.62002	0.00879256
COL13A1	0.872759	-0.136096	-0.237988	-0.0342046	-2.61791	0.00884689
LILRA1	0.851339	-0.160945	-0.281443	-0.0404474	-2.61786	0.00884824
GPC6	1.12677	0.119354	0.0296558	0.209053	2.60796	0.00910837
ABCA6	0.878149	-0.129939	-0.227677	-0.0322016	-2.60571	0.00916839
FLT3	0.870618	-0.138552	-0.242803	-0.0343004	-2.60482	0.00919213
FCER1A	0.919454	-0.0839756	-0.147285	-0.0206659	-2.59974	0.00932931
LOX	1.16098	0.149267	0.036638	0.261896	2.59754	0.0093895
GPR87	1.06579	0.0637128	0.0154861	0.111939	2.58933	0.00961628
CSF2RB	0.859129	-0.151836	-0.266969	-0.0367027	-2.58477	0.00974437
FLJ40330	0.908007	-0.0965034	-0.169852	-0.023155	-2.57869	0.00991746
CLEC7A	0.870258	-0.138965	-0.244603	-0.0333272	-2.5783	0.00992868
GPR114	0.872523	-0.136366	-0.240102	-0.0326298	-2.57646	0.00998171
CYTIP	0.848129	-0.164723	-0.290126	-0.0393196	-2.5745	0.0100385
KCNA3	0.894752	-0.111208	-0.196001	-0.026416	-2.57057	0.0101533
CCL17	0.914036	-0.0898854	-0.158539	-0.0212316	-2.5661	0.010285
CTLA4	0.873816	-0.134886	-0.238115	-0.0316573	-2.56103	0.0104363
TPSAB1	0.903954	-0.100976	-0.178263	-0.0236902	-2.56074	0.0104449
C7orf58	0.87403	-0.134641	-0.237987	-0.031294	-2.55345	0.010666
GPR1	1.12035	0.113639	0.0262988	0.200978	2.55013	0.0107684
OGN	0.915492	-0.0882933	-0.156389	-0.0201974	-2.54129	0.0110443
REM1	0.840868	-0.173321	-0.30702	-0.0396221	-2.54081	0.0110597
MS4A7	0.86062	-0.150102	-0.265915	-0.0342893	-2.54026	0.011077
ADAMTS4	1.12438	0.117229	0.0264667	0.20799	2.5315	0.0113575
RTN1	0.88315	-0.12426	-0.220785	-0.027736	-2.52316	0.0116307
APCDD1L	1.09181	0.0878371	0.0195235	0.156151	2.52011	0.0117319
EVI2B	0.853242	-0.158712	-0.2822	-0.0352245	-2.51904	0.0117676
HLA-DQB1	0.899734	-0.105656	-0.187924	-0.0233877	-2.51716	0.0118307
MPEG1	0.859001	-0.151985	-0.270388	-0.0335824	-2.51586	0.0118741
IL7R	0.896016	-0.109797	-0.195373	-0.0242221	-2.51473	0.0119123
CCL14	0.904989	-0.0998324	-0.177652	-0.0220129	-2.51438	0.0119241
HSPB7	0.869654	-0.139659	-0.248641	-0.0306772	-2.51167	0.0120161
CCL13	0.907546	-0.0970115	-0.172965	-0.0210577	-2.50335	0.0123024
GZMK	0.88887	-0.117805	-0.210235	-0.0253742	-2.49802	0.0124891
CNR2	0.888088	-0.118685	-0.211837	-0.0255322	-2.49717	0.0125189
PTH1R	0.876197	-0.132164	-0.236166	-0.028162	-2.49069	0.0127496
LAMA2	0.864041	-0.146135	-0.261297	-0.0309727	-2.48709	0.0128792
IL10RA	0.850215	-0.162266	-0.29042	-0.0341127	-2.48168	0.0130765
FAM101A	1.10083	0.0960631	0.0201819	0.171944	2.48125	0.0130922
TIFAB	0.884703	-0.122504	-0.219409	-0.0255986	-2.47771	0.0132229
ROS1	0.930295	-0.0722533	-0.129436	-0.0150703	-2.4765	0.0132676
ADAM12	1.11095	0.105216	0.0218916	0.188541	2.4749	0.0133275
DOCK8	0.841333	-0.172767	-0.309594	-0.0359408	-2.4748	0.0133312
ABCD2	0.86952	-0.139814	-0.25083	-0.0287983	-2.46839	0.0135721
THEMIS	0.875849	-0.132561	-0.237833	-0.02729	-2.46806	0.0135849
P2RY10	0.876239	-0.132116	-0.237244	-0.0269882	-2.46312	0.0137733
PSTPIP1	0.859835	-0.151015	-0.271197	-0.0308324	-2.46279	0.0137862
GIMAP8	0.83559	-0.179617	-0.322656	-0.0365785	-2.46117	0.0138483
IKZF1	0.858038	-0.153107	-0.275061	-0.0311539	-2.46065	0.0138686
GPR65	0.85641	-0.155006	-0.279738	-0.030274	-2.43567	0.0148642
COL11A1	1.06023	0.058482	0.0113946	0.10557	2.43425	0.0149227
CHRNA1	0.90153	-0.103662	-0.187567	-0.0197581	-2.4215	0.0154565
KCTD12	0.855327	-0.156271	-0.282853	-0.0296894	-2.41967	0.0155347
SH2D1A	0.878404	-0.129649	-0.234727	-0.0245718	-2.41829	0.0155936
CLEC12A	0.898025	-0.107558	-0.1949	-0.0202156	-2.4136	0.0157956
GFPT2	1.16201	0.150152	0.0282028	0.272102	2.41324	0.0158115
MAMDC2	0.919149	-0.0843072	-0.152982	-0.0156326	-2.40612	0.0161231
ITGA4	0.847177	-0.165846	-0.301244	-0.0304467	-2.40069	0.016364
CD48	0.873827	-0.134873	-0.245035	-0.0247103	-2.3996	0.016413
TREM2	0.878427	-0.129622	-0.23558	-0.023665	-2.39771	0.0164979
FAM49A	0.858675	-0.152364	-0.27737	-0.0273585	-2.38892	0.0168981
PRAM1	0.879891	-0.127957	-0.233025	-0.0228897	-2.38696	0.0169885
CD3G	0.883412	-0.123964	-0.226327	-0.0216007	-2.37355	0.0176178
KCNMA1	0.884448	-0.122791	-0.224241	-0.0213413	-2.37227	0.0176793
TRAT1	0.890039	-0.11649	-0.213092	-0.0198869	-2.36345	0.0181058
MRC1	0.908613	-0.0958359	-0.175406	-0.0162658	-2.36062	0.0182443
MNDA	0.885841	-0.121217	-0.221863	-0.0205713	-2.36057	0.0182471
EGR2	0.868336	-0.141177	-0.258712	-0.0236416	-2.3542	0.0185626
SERPINE1	1.13132	0.123385	0.0206586	0.226112	2.35412	0.0185668
DMBT1	0.953151	-0.0479819	-0.0880225	-0.00794132	-2.34869	0.0188397
TNFAIP8L2	0.866434	-0.14337	-0.263141	-0.0235985	-2.34614	0.0189692
GDF10	0.916785	-0.0868823	-0.159644	-0.0141206	-2.34033	0.0192668
C2orf40	0.925904	-0.0769849	-0.141462	-0.0125083	-2.34019	0.0192738
GIMAP6	0.842483	-0.171402	-0.315069	-0.0277359	-2.33835	0.0193691
COL5A2	1.13598	0.127497	0.0201463	0.234848	2.32779	0.0199235
SPARCL1	0.863031	-0.147305	-0.271335	-0.0232745	-2.32775	0.0199251
MAP1LC3C	0.909668	-0.094675	-0.174438	-0.0149118	-2.32638	0.0199982
ITGA8	0.92234	-0.0808415	-0.148972	-0.012711	-2.32563	0.0200382
CD1A	0.93534	-0.0668455	-0.123294	-0.010397	-2.32096	0.0202889
BIN2	0.857508	-0.153724	-0.283744	-0.0237049	-2.3173	0.0204874
SEMA3A	1.08862	0.0849143	0.0130192	0.156809	2.31489	0.0206191
TMEM158	1.11606	0.109804	0.0168049	0.202804	2.31413	0.0206607
PKNOX2	0.890406	-0.116077	-0.214589	-0.0175655	-2.30944	0.0209191
PPP1R16B	0.871367	-0.137692	-0.254709	-0.0206752	-2.30626	0.021096
FHL1	0.887917	-0.118877	-0.220067	-0.0176861	-2.30253	0.0213054
TXLNB	0.88046	-0.127311	-0.235789	-0.0188324	-2.30022	0.0214355
NCF1B	0.887451	-0.119402	-0.221289	-0.0175142	-2.29688	0.0216257
CDH23	0.890174	-0.116339	-0.215636	-0.0170419	-2.29635	0.0216561
ADAM6	0.912907	-0.0911209	-0.168932	-0.0133094	-2.29521	0.0217212
DOCK2	0.875546	-0.132908	-0.24652	-0.0192962	-2.29285	0.0218566
CYSLTR1	0.883223	-0.124178	-0.230516	-0.0178394	-2.28877	0.0220929
HLA-DQA2	0.9132	-0.0907999	-0.168608	-0.0129915	-2.28722	0.0221833
ATP8B4	0.864307	-0.145827	-0.271055	-0.0205987	-2.28236	0.0224682
CD80	0.882517	-0.124977	-0.232329	-0.0176252	-2.28175	0.0225038
CRTAM	0.881901	-0.125675	-0.234044	-0.0173063	-2.27297	0.0230282
RANBP3L	0.894516	-0.111472	-0.207624	-0.0153214	-2.27228	0.0230697
WNT7A	1.07077	0.0683793	0.00938917	0.127369	2.27192	0.0230912
CPNE5	0.886623	-0.120336	-0.224202	-0.0164691	-2.27074	0.023163
GIMAP1	0.847455	-0.165517	-0.308406	-0.0226288	-2.27036	0.0231859
LY86	0.882068	-0.125487	-0.23404	-0.0169331	-2.2657	0.02347
CLEC4A	0.877149	-0.131078	-0.244647	-0.0175099	-2.26215	0.0236882
ODZ3	1.11275	0.106835	0.0142553	0.199415	2.26176	0.0237125
CD4	0.863183	-0.147129	-0.274717	-0.0195409	-2.26014	0.0238123
FCRL5	0.917842	-0.0857298	-0.160389	-0.0110704	-2.25058	0.0244119
TNFSF8	0.884597	-0.122623	-0.229487	-0.0157601	-2.24902	0.0245114
GGTA1	0.872996	-0.135824	-0.254383	-0.0172648	-2.24538	0.0247439
SLAMF6	0.881253	-0.12641	-0.23702	-0.0158007	-2.23995	0.0250944
FCN1	0.906624	-0.0980271	-0.183936	-0.0121178	-2.23642	0.025324
CYTH4	0.861629	-0.148931	-0.279815	-0.0180468	-2.23021	0.0257335
FOLR2	0.897803	-0.107805	-0.202572	-0.0130371	-2.22959	0.0257744
ELN	0.911886	-0.0922401	-0.173331	-0.0111493	-2.22944	0.0257845
SLA	0.867552	-0.14208	-0.267244	-0.0169163	-2.22486	0.0260907
TPSB2	0.917772	-0.0858059	-0.161475	-0.0101367	-2.22252	0.026248
CR1	0.902897	-0.102147	-0.192267	-0.012027	-2.22153	0.0263149
SCGB1A1	0.960953	-0.0398293	-0.0749697	-0.00468888	-2.22149	0.026318
TMEM119	0.878187	-0.129896	-0.2446	-0.0151911	-2.21954	0.0264503
NXPH3	0.869376	-0.139979	-0.26399	-0.0159689	-2.21235	0.0269425
DCN	0.88226	-0.125269	-0.23645	-0.0140881	-2.20832	0.0272221
LRRN4	0.93468	-0.0675514	-0.127567	-0.00753535	-2.20605	0.0273806
CD53	0.870427	-0.138771	-0.262237	-0.0153049	-2.20292	0.0276003
ALOX5AP	0.891485	-0.114866	-0.217161	-0.0125711	-2.20083	0.0277484
ICOS	0.889496	-0.117101	-0.221508	-0.0126936	-2.19825	0.0279311
CD33	0.886005	-0.121033	-0.229043	-0.0130229	-2.19628	0.028072
XIRP1	1.09881	0.094227	0.0101344	0.17832	2.19617	0.0280799
WAS	0.865494	-0.144454	-0.27338	-0.0155284	-2.19603	0.0280897
LST1	0.88329	-0.124102	-0.234877	-0.0133265	-2.19575	0.0281097
MN1	1.14004	0.131066	0.0140091	0.248124	2.19453	0.0281976
HMCN1	0.892007	-0.114281	-0.216644	-0.0119181	-2.18816	0.0286577
CD84	0.899846	-0.105531	-0.200134	-0.0109289	-2.18639	0.0287873
ACAN	1.09644	0.0920705	0.00940423	0.174737	2.18293	0.0290408
RASGRP4	0.877544	-0.130628	-0.248052	-0.013204	-2.18036	0.0292311
APOC2	0.916893	-0.0867645	-0.164814	-0.00871534	-2.17882	0.0293448
IGSF6	0.887325	-0.119544	-0.227241	-0.0118457	-2.17554	0.0295896
CD3E	0.879708	-0.128166	-0.244017	-0.0123146	-2.1683	0.0301358
FGF14	0.890513	-0.115958	-0.220803	-0.0111121	-2.16769	0.0301821
POSTN	1.12062	0.113886	0.0101751	0.217597	2.15226	0.0313771
MUC16	1.04956	0.0483685	0.00430179	0.0924353	2.1513	0.0314529
ARSI	1.15514	0.14422	0.0126031	0.275837	2.14764	0.0317422
C17orf87	0.898308	-0.107242	-0.205416	-0.00906888	-2.14102	0.0322726
SIGLEC8	0.904882	-0.099951	-0.191496	-0.00840624	-2.13994	0.0323596
C13orf30	0.940925	-0.0608924	-0.117017	-0.00476793	-2.12647	0.0334643
GDF5	0.91642	-0.0872801	-0.167862	-0.00669838	-2.12289	0.0337634
P2RX7	0.900709	-0.104573	-0.201136	-0.00800938	-2.12253	0.0337931
S100B	0.920381	-0.0829681	-0.159594	-0.00634251	-2.1222	0.0338213
GPR34	0.89063	-0.115826	-0.222863	-0.00878887	-2.1209	0.0339304
AOC3	0.891954	-0.11434	-0.220019	-0.00866148	-2.1206	0.0339552
LMOD1	0.883726	-0.123608	-0.237934	-0.00928216	-2.11909	0.0340825
COLEC12	0.903226	-0.101782	-0.195943	-0.00762115	-2.1186	0.0341244
NCKAP1L	0.888509	-0.118211	-0.227707	-0.0087142	-2.11595	0.0343494
PLEK	0.885038	-0.122124	-0.23538	-0.00886873	-2.11344	0.0345629
EOMES	0.896819	-0.108901	-0.20995	-0.0078528	-2.11228	0.0346625
LILRB1	0.884401	-0.122844	-0.237093	-0.00859546	-2.10742	0.0350811
EVI2A	0.879485	-0.128419	-0.248571	-0.00826731	-2.09482	0.0361867
LSP1	0.868902	-0.140524	-0.27215	-0.00889873	-2.09247	0.0363965
TBX5	0.890561	-0.115903	-0.22452	-0.00728702	-2.09146	0.0364871
PNOC	0.910147	-0.0941489	-0.182424	-0.00587388	-2.09038	0.0365836
ASAM	1.10239	0.0974793	0.00594063	0.189018	2.08716	0.0368736
WBSCR17	0.916208	-0.0875123	-0.169999	-0.00502597	-2.07939	0.0375819
LCP1	0.880411	-0.127366	-0.247598	-0.00713418	-2.07626	0.0378697
DARC	0.931202	-0.0712786	-0.138659	-0.00389792	-2.07335	0.0381401
ARHGAP20	0.907422	-0.0971474	-0.189011	-0.00528397	-2.0727	0.0382001
ADAMTSL2	0.88511	-0.122044	-0.237741	-0.00634654	-2.06748	0.0386892
RBMS3	0.8885	-0.118221	-0.230417	-0.00602404	-2.0652	0.0389043
CCL19	0.931209	-0.0712717	-0.139035	-0.00350787	-2.06142	0.0392626
C19orf59	0.934274	-0.0679859	-0.132846	-0.00312586	-2.05442	0.0399348
PTPRO	0.900204	-0.105134	-0.205637	-0.00463114	-2.05028	0.0403373
BEND6	1.10621	0.100941	0.00440772	0.197474	2.04946	0.0404175
TM7SF4	0.913068	-0.0909454	-0.178029	-0.0038618	-2.04688	0.0406698
PNMAL1	0.927678	-0.0750703	-0.146957	-0.00318388	-2.04677	0.0406805
IL12RB1	0.884678	-0.122532	-0.239884	-0.00517857	-2.04645	0.0407118
CADM3	0.91985	-0.0835442	-0.163651	-0.00343709	-2.04406	0.0409478
DOK2	0.884154	-0.123124	-0.241246	-0.00500182	-2.04296	0.0410566
COL12A1	1.08628	0.0827569	0.0033222	0.162192	2.04194	0.0411579
SLIT3	0.91597	-0.0877717	-0.172133	-0.00341001	-2.03919	0.0414312
ZEB2	0.869374	-0.139981	-0.274972	-0.00499109	-2.03243	0.04211
KCNE1	0.918854	-0.0846286	-0.166503	-0.00275446	-2.0259	0.0427748
GAS7	0.885676	-0.121404	-0.239314	-0.00349377	-2.01804	0.0435872
PPP2R2B	0.890798	-0.115637	-0.228096	-0.00317871	-2.01536	0.0438666
KCNA5	0.897344	-0.108316	-0.213661	-0.00297035	-2.01523	0.0438808
FGF1	0.891365	-0.115001	-0.226907	-0.00309633	-2.01419	0.0439891
CD180	0.888582	-0.118128	-0.233288	-0.00296869	-2.01049	0.0443794
NLRP3	0.889572	-0.117014	-0.231088	-0.00294013	-2.01048	0.0443804
CDO1	0.901535	-0.103656	-0.204851	-0.00246175	-2.00764	0.0446812
ZNF366	0.894218	-0.111806	-0.221033	-0.00257856	-2.00623	0.0448313
PPFIA2	0.894994	-0.110938	-0.219345	-0.00253165	-2.00574	0.0448845
CCR5	0.883011	-0.124418	-0.246668	-0.00216798	-1.99472	0.0460732
SELPLG	0.872324	-0.136595	-0.271186	-0.00200388	-1.98915	0.0466852
LOC84740	0.953471	-0.0476467	-0.0947027	-0.000590743	-1.98457	0.0471924
LCP2	0.873064	-0.135746	-0.269997	-0.0014947	-1.98179	0.0475033
GIMAP4	0.861826	-0.148702	-0.296191	-0.00121277	-1.97608	0.0481457
SLCO2B1	0.896685	-0.109051	-0.217217	-0.000884209	-1.97599	0.0481564
CASQ2	0.9184	-0.0851226	-0.169557	-0.000688015	-1.97593	0.0481622
COL5A1	1.11334	0.107361	0.000829921	0.213892	1.97523	0.0482417
PPAPDC1A	1.07235	0.0698498	0.000512233	0.139187	1.97444	0.0483314
LTA	0.895133	-0.110783	-0.220894	-0.000671284	-1.97191	0.0486196
ITGAM	0.905757	-0.0989845	-0.197606	-0.000362515	-1.96717	0.0491638
C6orf97	0.915817	-0.0879382	-0.17572	-0.000155945	-1.96345	0.0495944
TLR8	0.910505	-0.0937564	-0.187449	-6.34276e-05	-1.96129	0.0498451
KCNJ5	0.915627	-0.0881466	-0.176346	5.23885e-05	-1.9588	0.0501362
PIK3R5	0.880357	-0.127428	-0.254964	0.000107168	-1.95832	0.0501928
NEGR1	0.906636	-0.098014	-0.196186	0.000157982	-1.95681	0.0503698
IL21R	0.896919	-0.108789	-0.218373	0.000794712	-1.94575	0.0516848
GPNMB	0.897748	-0.107866	-0.21654	0.00080766	-1.9454	0.0517271
FUT7	0.89913	-0.106328	-0.213591	0.00093555	-1.94287	0.052032
TPSD1	0.940235	-0.0616258	-0.12387	0.000618625	-1.94048	0.0523208
SMOC2	0.90615	-0.09855	-0.198451	0.00135101	-1.93346	0.0531797
SGIP1	0.875412	-0.133061	-0.267948	0.00182631	-1.93343	0.0531836
PLXNC1	0.913952	-0.089977	-0.181297	0.00134326	-1.93113	0.0534665
PREX2	0.921337	-0.0819297	-0.165119	0.0012593	-1.93029	0.0535704
TLR4	0.885179	-0.121965	-0.245995	0.00206414	-1.92735	0.0539366
HSPB6	0.909054	-0.0953504	-0.192326	0.00162531	-1.92712	0.0539653
LOC96610	0.926507	-0.0763335	-0.154061	0.00139403	-1.92481	0.0542528
FLI1	0.858229	-0.152884	-0.308893	0.00312486	-1.92071	0.0547688
CCR8	0.892871	-0.113313	-0.228991	0.00236542	-1.91989	0.0548723
SLC9A9	0.871549	-0.137484	-0.277878	0.00291106	-1.91932	0.0549433
ADORA3	0.894718	-0.111247	-0.225396	0.00290231	-1.91013	0.0561164
SIGLEC5	0.902984	-0.10205	-0.207672	0.00357159	-1.89369	0.0582664
LOC401463	0.869274	-0.140097	-0.285296	0.00510121	-1.89111	0.0586103
GHR	0.895919	-0.109905	-0.224049	0.0042391	-1.88717	0.0591369
MEOX2	0.911033	-0.0931767	-0.189963	0.00360955	-1.88687	0.059178
DTHD1	0.930476	-0.0720586	-0.147058	0.00294106	-1.88311	0.0596861
C5orf46	1.07149	0.0690528	-0.00283768	0.140943	1.8826	0.0597546
COL1A2	1.10487	0.0997306	-0.00409995	0.203561	1.88257	0.0597585
OLR1	0.917077	-0.0865641	-0.17682	0.00369183	-1.87979	0.0601362
GATA5	0.906588	-0.0980676	-0.200423	0.00428811	-1.87785	0.0604013
CD300C	0.903717	-0.101239	-0.206948	0.00446918	-1.8771	0.0605044
FGL2	0.900106	-0.105243	-0.215164	0.00467836	-1.87655	0.0605804
COL6A1	1.1309	0.123015	-0.00574777	0.251777	1.87247	0.0611411
HK3	0.91663	-0.0870513	-0.178219	0.00411652	-1.87147	0.0612806
ALOX5	0.895261	-0.11064	-0.226529	0.00524838	-1.8712	0.0613173
ZBP1	0.910975	-0.0932395	-0.191211	0.00473254	-1.86529	0.0621411
MGC29506	0.93111	-0.0713776	-0.146685	0.00392967	-1.85769	0.0632131
COL1A1	1.09072	0.0868425	-0.00480458	0.178489	1.85721	0.0632808
NFAM1	0.900338	-0.104985	-0.215843	0.00587294	-1.85613	0.0634349
PODN	0.89467	-0.1113	-0.229036	0.00643542	-1.85283	0.0639063
CAMK1G	0.875489	-0.132973	-0.274064	0.00811788	-1.84719	0.0647189
ANGPT1	0.914842	-0.0890039	-0.183599	0.00559112	-1.84412	0.0651659
CSDC2	0.906221	-0.0984715	-0.203151	0.0062076	-1.84374	0.0652217
GREM1	1.06334	0.0614126	-0.00390256	0.126728	1.84286	0.0653499
DES	0.939368	-0.0625483	-0.129259	0.00416238	-1.83767	0.0661106
SLC1A7	0.95253	-0.0486336	-0.100515	0.00324741	-1.83728	0.0661681
TNFAIP6	1.0989	0.0943076	-0.00639658	0.195012	1.83547	0.0664361
MYH11	0.930472	-0.0720632	-0.149066	0.0049391	-1.83425	0.0666173
CPXM1	1.10554	0.10033	-0.00703506	0.207694	1.83154	0.0670204
PLA2G2D	0.939021	-0.0629172	-0.130316	0.00448182	-1.82963	0.0673049
PDZRN4	0.908062	-0.0964421	-0.199873	0.00698878	-1.82753	0.0676201
PI15	1.0809	0.0777962	-0.00611707	0.161709	1.81709	0.0692037
COL5A3	1.09388	0.0897335	-0.00712046	0.186588	1.81587	0.0693899
SGCA	0.926573	-0.0762628	-0.158634	0.00610813	-1.81462	0.0695816
CLEC4G	0.905647	-0.0991059	-0.206217	0.00800484	-1.81349	0.0697567
AIF1	0.892612	-0.113604	-0.236474	0.00926687	-1.81214	0.069964
WT1	1.06961	0.0672944	-0.0057069	0.140296	1.80674	0.0708023
GPR141	0.896155	-0.109642	-0.228755	0.00947008	-1.80414	0.0712099
TCL1A	0.935223	-0.0669701	-0.139797	0.00585666	-1.80235	0.0714911
ABCA9	0.90362	-0.101346	-0.211644	0.00895134	-1.8009	0.0717185
CTHRC1	1.0958	0.0914858	-0.00815628	0.191128	1.79953	0.0719349
SVEP1	0.915162	-0.088654	-0.185469	0.00816071	-1.79475	0.0726928
VCAN	1.09547	0.0911801	-0.00853303	0.190893	1.79224	0.0730948
PRG4	0.945315	-0.0562371	-0.117829	0.00535447	-1.78957	0.0735224
OLFML1	0.885127	-0.122024	-0.255702	0.011654	-1.78909	0.0735996
IL10	0.900459	-0.10485	-0.21983	0.0101295	-1.78729	0.0738899
CCL23	0.92545	-0.0774749	-0.162436	0.00748597	-1.78727	0.0738939
NCF1	0.910677	-0.0935673	-0.196231	0.00909632	-1.78631	0.0740499
L1CAM	1.06206	0.0602069	-0.00595273	0.126366	1.78362	0.0744861
WSCD2	0.911348	-0.092831	-0.195105	0.00944292	-1.779	0.0752396
FGD5	0.877248	-0.130966	-0.275333	0.0134013	-1.77802	0.0753999
ITIH3	0.907918	-0.0966015	-0.203139	0.00993629	-1.77717	0.0755408
F13A1	0.929228	-0.073401	-0.154513	0.00771128	-1.77363	0.0761241
MXRA5	1.0988	0.0942187	-0.010145	0.198582	1.76944	0.0768206
ATP6V0D2	0.926976	-0.0758277	-0.159852	0.00819688	-1.76876	0.0769334
RARRES2	0.898651	-0.106861	-0.225494	0.0117728	-1.76546	0.0774859
CYBB	0.915763	-0.0879976	-0.185762	0.00976716	-1.76415	0.077706
LILRB5	0.920176	-0.0831902	-0.176094	0.00971371	-1.75504	0.079253
PTPN22	0.909364	-0.0950093	-0.201233	0.0112141	-1.75305	0.0795936
FERMT3	0.889236	-0.117393	-0.248987	0.0142012	-1.74845	0.080386
FCGR2C	0.908055	-0.0964507	-0.204867	0.0119657	-1.74365	0.0812208
EGR3	0.910718	-0.0935218	-0.198675	0.0116318	-1.74316	0.0813061
FCGR2B	0.912053	-0.0920574	-0.195627	0.0115122	-1.74211	0.08149
FAM198A	0.903315	-0.101684	-0.216415	0.013047	-1.73708	0.0823731
LILRB3	0.900688	-0.104596	-0.222676	0.0134838	-1.73615	0.082537
LAIR1	0.903905	-0.101031	-0.21509	0.0130284	-1.73609	0.0825485
CXCL13	0.945074	-0.0564921	-0.12029	0.0073061	-1.73551	0.0826503
KIAA1199	1.07007	0.0677268	-0.00894722	0.144401	1.73125	0.0834067
OSCAR	0.908313	-0.0961667	-0.205357	0.0130232	-1.7262	0.0843121
PTX3	1.08931	0.0855461	-0.0116879	0.18278	1.72437	0.0846411
PLAC9	0.920424	-0.0829212	-0.177958	0.0121159	-1.7101	0.0872481
COL14A1	0.927534	-0.075226	-0.161533	0.0110812	-1.70832	0.0875772
PIK3R6	0.902465	-0.102625	-0.220423	0.0151719	-1.70753	0.0877242
ADAMTS5	1.09579	0.0914738	-0.013537	0.196485	1.7073	0.0877655
CMKLR1	0.904141	-0.10077	-0.216676	0.0151363	-1.70401	0.088379
FREM1	0.930899	-0.0716048	-0.154078	0.0108684	-1.70168	0.0888156
RUNX1T1	0.914441	-0.0894429	-0.192482	0.0135965	-1.70134	0.0888795
GAP43	1.07084	0.0684444	-0.0104762	0.147365	1.69979	0.0891702
ITGB2	0.910435	-0.0938328	-0.202116	0.0144509	-1.6984	0.0894325
RNASE6	0.892485	-0.113746	-0.245063	0.0175721	-1.69769	0.0895654
FOXP3	0.906201	-0.0984937	-0.212366	0.0153791	-1.69526	0.0900258
PRDM6	0.89591	-0.109915	-0.237209	0.0173787	-1.69238	0.0905732
PLA2G2A	0.951628	-0.0495807	-0.107014	0.00785289	-1.69198	0.0906501
SERPINF1	0.910513	-0.0937472	-0.202369	0.0148748	-1.69156	0.090729
PTGIR	0.882149	-0.125395	-0.270792	0.0200034	-1.69032	0.0909672
MS4A6A	0.907511	-0.0970498	-0.209994	0.0158942	-1.68415	0.0921536
TWIST1	1.06619	0.0640894	-0.010642	0.138821	1.68086	0.0927902
NCF1C	0.92237	-0.0808094	-0.175106	0.0134873	-1.67963	0.0930294
COX7A1	0.889355	-0.117259	-0.254276	0.0197588	-1.67733	0.0934789
TYROBP	0.903927	-0.101007	-0.219138	0.0171232	-1.67586	0.0937648
TFEC	0.91355	-0.0904167	-0.196182	0.0153487	-1.67553	0.0938297
TIGIT	0.911863	-0.0922659	-0.200215	0.0156828	-1.67522	0.0938911
KCNMB1	0.906125	-0.0985784	-0.214062	0.0169057	-1.67305	0.0943183
NFATC2	0.925148	-0.0778015	-0.169283	0.01368	-1.66687	0.0955395
FAT3	0.926411	-0.0764368	-0.166422	0.013548	-1.66487	0.095938
VGLL3	1.09666	0.092273	-0.0166674	0.201213	1.6601	0.0968948
ISLR2	0.920145	-0.0832238	-0.181947	0.0154997	-1.65225	0.098484
HCK	0.91239	-0.0916878	-0.200594	0.0172182	-1.65009	0.0989244
SAMSN1	0.90648	-0.0981858	-0.215249	0.0188773	-1.6439	0.100196
GFRA2	0.912627	-0.0914278	-0.200955	0.0180998	-1.63607	0.101824
RGS1	0.917255	-0.0863702	-0.190095	0.0173543	-1.63204	0.102671
SLC37A2	0.914757	-0.0890967	-0.196733	0.01854	-1.62237	0.104725
SLC2A9	0.895406	-0.110478	-0.244506	0.023549	-1.61559	0.106182
HTR2B	0.931233	-0.0712462	-0.157777	0.0152848	-1.61376	0.10658
TRPV2	0.891076	-0.115326	-0.25542	0.0247689	-1.61344	0.106649
PDE1B	0.902635	-0.102437	-0.226977	0.0221027	-1.61212	0.106936
CD86	0.905652	-0.0990999	-0.220078	0.0218784	-1.60551	0.108381
DOCK10	0.908456	-0.0960087	-0.213216	0.0211991	-1.60547	0.10839
RGS18	0.914083	-0.0898337	-0.199813	0.0201458	-1.60094	0.10939
KCNN3	0.919766	-0.0836365	-0.186082	0.0188088	-1.60012	0.109572
SLAMF7	0.921849	-0.0813735	-0.18107	0.0183232	-1.59974	0.109656
PAMR1	0.917603	-0.0859909	-0.191522	0.0195404	-1.59705	0.110254
HS3ST3A1	1.09607	0.0917343	-0.0209016	0.20437	1.59626	0.110431
ITIH5	0.931126	-0.0713611	-0.159439	0.0167164	-1.58798	0.112291
MFAP5	1.05283	0.0514833	-0.0124266	0.115393	1.57887	0.114366
LOC283731	0.916572	-0.0871144	-0.195438	0.0212093	-1.57621	0.114977
MARCO	0.94888	-0.0524724	-0.117768	0.0128233	-1.57505	0.115245
PLXDC2	0.901694	-0.10348	-0.232441	0.025482	-1.57269	0.115791
ITGBL1	0.920484	-0.0828552	-0.186223	0.0205128	-1.57102	0.116178
C1orf162	0.905171	-0.0996309	-0.224144	0.0248825	-1.56829	0.116814
CSF1R	0.911893	-0.0922324	-0.207572	0.0231077	-1.5673	0.117045
LYZ	0.934682	-0.0675494	-0.152038	0.0169392	-1.56701	0.117113
IL22RA2	0.943056	-0.05863	-0.132352	0.0150923	-1.55872	0.119062
SPI1	0.909314	-0.095065	-0.214695	0.024565	-1.5575	0.119351
PI16	0.939614	-0.0622862	-0.140806	0.0162339	-1.55475	0.120007
ADAMTS15	1.07541	0.072698	-0.0190258	0.164422	1.55342	0.120323
TGFBI	1.0842	0.0808468	-0.0214945	0.183188	1.54832	0.121546
RGS22	0.943449	-0.0582125	-0.132034	0.0156094	-1.54554	0.122217
GYPC	0.887117	-0.119778	-0.272083	0.0325264	-1.54139	0.123222
FCGR1C	0.918342	-0.0851856	-0.193527	0.0231556	-1.54106	0.123301
LRFN5	0.909523	-0.094835	-0.216135	0.0264653	-1.53234	0.125439
NALCN	0.928422	-0.0742689	-0.169345	0.0208069	-1.53104	0.125761
LTF	0.959902	-0.0409243	-0.0933196	0.011471	-1.53087	0.125802
LOC339524	0.903925	-0.101009	-0.230358	0.0283395	-1.53055	0.125881
IBSP	1.04782	0.046716	-0.0131289	0.106561	1.52998	0.126021
COL6A2	1.10076	0.0960004	-0.0272996	0.2193	1.52601	0.127007
MMRN1	0.933788	-0.0685053	-0.156614	0.0196035	-1.52389	0.127537
NETO1	1.05456	0.05312	-0.0152418	0.121482	1.52298	0.127765
DPT	0.932372	-0.0700229	-0.160199	0.020153	-1.52194	0.128024
CXCL14	0.961769	-0.0389806	-0.0894077	0.0114464	-1.51507	0.129754
POU2F2	0.913879	-0.0900574	-0.20657	0.0264553	-1.51494	0.129789
INHBA	1.07489	0.0722206	-0.0213846	0.165826	1.5122	0.130483
SIGLEC9	0.918696	-0.0848002	-0.194739	0.0251388	-1.5118	0.130586
CPEB1	0.925728	-0.0771752	-0.177312	0.0229614	-1.51054	0.130905
CXCL12	0.920422	-0.0829235	-0.190637	0.0247898	-1.50889	0.131328
FAM196B	1.09108	0.0871692	-0.0262852	0.200624	1.50588	0.132099
COL8A2	0.927153	-0.0756372	-0.174278	0.0230039	-1.50288	0.132869
ZNF469	1.10201	0.0971313	-0.0298893	0.224152	1.49876	0.133935
GNG2	0.884114	-0.12317	-0.284309	0.0379691	-1.49814	0.134097
BHLHE22	0.912667	-0.0913843	-0.211154	0.0283852	-1.49546	0.134796
CPVL	0.923961	-0.0790856	-0.182997	0.0248256	-1.49171	0.135776
GJA5	0.911682	-0.0924636	-0.214143	0.0292154	-1.48937	0.136389
GPR183	0.917468	-0.0861381	-0.199935	0.0276594	-1.48358	0.137921
PILRA	0.914013	-0.0899108	-0.20871	0.028888	-1.48336	0.137978
MYBPC2	0.943131	-0.0585502	-0.136422	0.0193215	-1.47366	0.140573
THBS2	1.07291	0.0703748	-0.0234476	0.164197	1.47014	0.141524
NAP1L3	0.912883	-0.0911479	-0.212727	0.0304309	-1.46939	0.141727
SYNPO2	0.91767	-0.0859178	-0.200536	0.0287007	-1.46919	0.141783
LPPR4	0.921856	-0.0813657	-0.190036	0.0273041	-1.46751	0.142238
MOXD1	0.917768	-0.0858105	-0.200726	0.0291052	-1.46356	0.143316
CACNA1C	0.916186	-0.087536	-0.204903	0.0298308	-1.46181	0.143794
EPHA3	0.939673	-0.0622238	-0.145752	0.0213049	-1.46005	0.144275
ARHGAP31	0.90674	-0.0978994	-0.229374	0.0335754	-1.45944	0.144445
COL3A1	1.07443	0.0717883	-0.0247227	0.168299	1.45789	0.144871
SULF1	1.07223	0.069744	-0.024549	0.164037	1.44969	0.147145
FOXF2	0.921076	-0.0822126	-0.193442	0.0290165	-1.44866	0.147431
GLIPR2	0.904662	-0.100194	-0.236373	0.0359854	-1.44204	0.14929
ANXA8	1.04457	0.043606	-0.0157199	0.102932	1.44062	0.149692
VSIG4	0.9341	-0.0681718	-0.161015	0.0246712	-1.43914	0.15011
SCUBE3	0.949464	-0.0518581	-0.122583	0.0188672	-1.43711	0.150687
CEACAM4	0.934658	-0.0675747	-0.159758	0.0246087	-1.43674	0.150791
SAMHD1	0.907796	-0.0967356	-0.228803	0.0353313	-1.43562	0.15111
CYP1B1	0.920166	-0.083201	-0.19688	0.0304783	-1.43448	0.151434
LAPTM5	0.911551	-0.092608	-0.219565	0.0343491	-1.42968	0.152808
STAC	0.944697	-0.0568911	-0.135036	0.0212542	-1.42689	0.153613
PEG3	0.925009	-0.0779517	-0.185503	0.0295992	-1.42056	0.155445
MEIS3	1.0961	0.0917572	-0.0349256	0.21844	1.41961	0.15572
COMP	0.959201	-0.0416547	-0.0993289	0.0160195	-1.41557	0.156902
LTBP2	0.918365	-0.0851602	-0.203208	0.0328878	-1.41392	0.157384
GPR176	1.08078	0.0776797	-0.0303701	0.185729	1.40907	0.158815
ECM2	0.919699	-0.0837085	-0.200257	0.0328401	-1.4077	0.15922
PLA2G5	0.920121	-0.0832499	-0.199202	0.0327021	-1.40719	0.15937
FLRT2	1.07549	0.0727793	-0.0294685	0.175027	1.39509	0.162989
CNRIP1	0.894366	-0.11164	-0.268581	0.0453021	-1.39421	0.163254
CLEC5A	0.936257	-0.0658656	-0.158641	0.0269103	-1.39146	0.164085
MMP3	1.0463	0.0452577	-0.0187175	0.109233	1.38653	0.165585
HHIP	0.963224	-0.0374697	-0.0906101	0.0156708	-1.38198	0.166977
MATK	0.920792	-0.082521	-0.199556	0.0345136	-1.38197	0.166981
KLHL4	1.07333	0.0707673	-0.02974	0.171275	1.38001	0.167583
TSHZ2	1.07348	0.0709089	-0.0298324	0.17165	1.37956	0.167722
ANXA8L2	1.04532	0.0443231	-0.0189355	0.107582	1.37328	0.169666
STAB1	0.91141	-0.0927626	-0.22601	0.0404852	-1.36446	0.172423
RELN	1.05301	0.051654	-0.0227098	0.126018	1.36142	0.173383
DDR2	0.931877	-0.0705544	-0.172198	0.0310894	-1.36048	0.173679
C12orf59	0.919303	-0.0841398	-0.205673	0.0373932	-1.35692	0.174806
FEZ1	0.907838	-0.0966892	-0.236972	0.043594	-1.35089	0.17673
NOX4	1.07436	0.0717224	-0.0323395	0.175784	1.35086	0.176739
MS4A4A	0.926485	-0.0763579	-0.187246	0.0345307	-1.34963	0.177134
SIGLEC7	0.927271	-0.0755099	-0.185436	0.0344163	-1.34633	0.178197
MEOX1	0.936321	-0.0657969	-0.162054	0.0304597	-1.33975	0.180327
LRRC4C	0.927808	-0.0749305	-0.184993	0.0351319	-1.33434	0.182091
DKK3	0.91879	-0.0846975	-0.209792	0.0403974	-1.32702	0.184501
ADAMTS12	1.0591	0.0574191	-0.0274338	0.142272	1.32629	0.184745
EMR1	0.943892	-0.0577432	-0.143256	0.0277698	-1.32348	0.185676
PTGER4	0.921471	-0.0817836	-0.203121	0.0395533	-1.32106	0.186483
WIPF1	0.899072	-0.106392	-0.264962	0.0521779	-1.31503	0.188499
OLFML2B	1.09016	0.0863277	-0.042679	0.215335	1.31155	0.189671
FBLN1	0.921554	-0.0816939	-0.204021	0.0406327	-1.30893	0.190558
SIGLEC1	0.93656	-0.065542	-0.163703	0.0326194	-1.30866	0.190649
PTGS1	0.917959	-0.0856028	-0.214572	0.0433669	-1.30091	0.193288
ROR2	1.08279	0.0795456	-0.0405893	0.199681	1.29776	0.194369
LAT2	0.920555	-0.0827781	-0.208054	0.0424979	-1.29508	0.195294
ALDH1A2	0.95673	-0.0442338	-0.111229	0.0227618	-1.29407	0.195643
SFRP4	0.949864	-0.0514366	-0.129428	0.0265552	-1.29262	0.196142
CTSE	0.969946	-0.0305146	-0.0769226	0.0158935	-1.28873	0.197492
CDH2	1.04561	0.0445989	-0.0236905	0.112888	1.28003	0.200536
NKD2	0.933917	-0.0683676	-0.173236	0.0365007	-1.27777	0.201329
FSTL1	1.10021	0.095502	-0.0520897	0.243094	1.26823	0.204715
SPP1	1.04605	0.0450238	-0.0249353	0.114983	1.26138	0.207172
MYOCD	0.950937	-0.0503077	-0.128565	0.0279498	-1.25996	0.207684
MMP12	1.03896	0.0382203	-0.021977	0.0984176	1.24442	0.213347
LILRA6	0.939012	-0.0629266	-0.162053	0.0361994	-1.24421	0.213421
PLAU	1.05673	0.0551779	-0.0320148	0.142371	1.24032	0.214858
FCER1G	0.925951	-0.0769341	-0.198838	0.0449693	-1.23695	0.216107
COL16A1	0.922509	-0.0806578	-0.208603	0.0472871	-1.23558	0.216614
AOAH	0.939714	-0.0621797	-0.161958	0.0375983	-1.22141	0.22193
EFCAB1	0.962444	-0.038279	-0.0997587	0.0232007	-1.22033	0.22234
HSPB2	0.917114	-0.0865231	-0.226324	0.0532776	-1.21303	0.225119
BHLHE41	0.936556	-0.0655462	-0.171716	0.0406239	-1.21002	0.226271
SIGLEC10	0.936377	-0.0657372	-0.172301	0.0408261	-1.20907	0.226636
HAVCR2	0.930602	-0.0719233	-0.188708	0.0448611	-1.20707	0.227405
C3AR1	0.931885	-0.0705455	-0.185516	0.0444256	-1.20262	0.229123
C19orf35	0.917963	-0.0855985	-0.226418	0.055221	-1.19138	0.233503
LRRC25	0.929568	-0.0730356	-0.193386	0.0473153	-1.18941	0.234276
MYLK	0.924996	-0.0779657	-0.206914	0.0509824	-1.18505	0.235997
GAS6	0.919072	-0.0843907	-0.22425	0.0554686	-1.18264	0.236953
RGS4	1.06065	0.058883	-0.0387834	0.156549	1.18166	0.23734
C20orf103	0.946008	-0.055504	-0.147663	0.0366552	-1.18041	0.237836
JAKMIP2	0.946891	-0.0545711	-0.145198	0.0360556	-1.1802	0.237922
SUCNR1	0.948756	-0.0526041	-0.140038	0.0348295	-1.1792	0.238317
OMD	0.954081	-0.0470068	-0.125442	0.0314282	-1.17462	0.240145
DIO2	1.05037	0.0491449	-0.0330504	0.13134	1.17187	0.241249
IL13RA2	0.959164	-0.0416934	-0.111732	0.0283451	-1.16675	0.243311
CCL22	0.945835	-0.0556871	-0.149968	0.0385934	-1.15766	0.247003
MSR1	0.944089	-0.0575347	-0.155902	0.0408322	-1.14638	0.251638
RECK	0.912473	-0.0915968	-0.248456	0.065262	-1.14451	0.252412
SCT	1.05814	0.0565142	-0.0415851	0.154614	1.12912	0.258847
ITGA11	1.0498	0.0486025	-0.0359365	0.133142	1.12681	0.259824
WISP2	0.945919	-0.0555979	-0.152556	0.0413599	-1.12389	0.26106
SIRPB2	0.942272	-0.0594617	-0.163346	0.0444229	-1.12185	0.261927
LUM	0.935131	-0.0670685	-0.184382	0.0502446	-1.12052	0.262491
PDE1A	0.938875	-0.0630726	-0.173552	0.0474072	-1.11894	0.263167
ADAM19	1.07518	0.072489	-0.0549046	0.199883	1.11525	0.264743
DOCK11	0.927794	-0.0749451	-0.206871	0.0569812	-1.11342	0.265527
PPAPDC3	0.923663	-0.0794077	-0.221045	0.0622298	-1.09883	0.27184
COL15A1	1.05866	0.0570046	-0.0451301	0.159139	1.09392	0.273991
CALD1	1.09093	0.0870297	-0.0689296	0.242989	1.09372	0.27408
MYL9	0.918399	-0.0851235	-0.237683	0.0674362	-1.0936	0.274131
SIGLEC12	0.958508	-0.0423774	-0.118377	0.0336225	-1.09287	0.27445
FCGR2A	0.930066	-0.0724995	-0.202738	0.0577387	-1.09105	0.275251
LILRB4	0.946727	-0.0547445	-0.154171	0.044682	-1.07916	0.280516
HSD11B1	0.940838	-0.0609844	-0.17191	0.0499408	-1.07755	0.281235
C13orf33	1.05311	0.0517433	-0.0432404	0.146727	1.06771	0.285652
BCHE	0.952116	-0.0490679	-0.139213	0.0410771	-1.06685	0.286039
NUDT10	0.943348	-0.0583203	-0.165694	0.0490537	-1.06456	0.287077
PGR	0.944466	-0.057136	-0.162341	0.0480692	-1.06444	0.28713
PCDHGA12	0.943974	-0.057657	-0.163828	0.0485137	-1.06438	0.287158
NCF2	0.936182	-0.0659454	-0.18902	0.0571289	-1.05018	0.293634
CD209	0.950615	-0.0506459	-0.145345	0.0440535	-1.0482	0.294545
FGF7	0.941746	-0.0600192	-0.172494	0.0524554	-1.04589	0.295614
PLXNA4	1.05571	0.0542118	-0.0483705	0.156794	1.03578	0.300303
MMP11	1.0378	0.0370997	-0.0332716	0.107471	1.03329	0.301468
CD93	0.930073	-0.0724921	-0.210142	0.0651573	-1.0322	0.301978
ARHGAP28	0.935464	-0.0667121	-0.19356	0.0601362	-1.03079	0.302641
ADAMTS2	1.05547	0.0539828	-0.0486792	0.156645	1.03061	0.302725
TIMP3	0.93966	-0.0622375	-0.180646	0.0561713	-1.03019	0.302922
ATP10A	0.945707	-0.0558221	-0.162711	0.0510671	-1.02358	0.306035
PRRX1	1.06808	0.0658643	-0.0605355	0.192264	1.0213	0.307114
FYB	0.93983	-0.0620562	-0.181198	0.0570856	-1.02087	0.307318
FNDC1	1.04245	0.041572	-0.0383462	0.12149	1.01954	0.307948
DAB2	0.925978	-0.0769052	-0.225537	0.0717263	-1.01413	0.310521
FAM180A	0.945449	-0.0560955	-0.164568	0.0523771	-1.01357	0.310786
PDLIM3	0.936866	-0.0652153	-0.191336	0.0609059	-1.01347	0.310838
CCL18	0.958912	-0.0419559	-0.123317	0.0394051	-1.01071	0.312157
MAFB	0.929958	-0.0726153	-0.214475	0.0692446	-1.00327	0.315732
IGSF21	0.956616	-0.0443536	-0.131117	0.0424098	-1.00194	0.316374
FGF2	1.06511	0.063079	-0.0603758	0.186534	1.00144	0.316614
PCDHGB7	0.951355	-0.0498678	-0.147839	0.0481038	-0.997627	0.31846
CD14	0.938937	-0.0630065	-0.187444	0.0614313	-0.992387	0.321009
SEMA3D	0.959138	-0.0417203	-0.124184	0.0407434	-0.991591	0.321397
SFRP2	1.0366	0.0359498	-0.0353196	0.107219	0.988646	0.322836
FPR3	0.947308	-0.0541315	-0.161752	0.0534889	-0.985834	0.324215
SLAMF8	0.943202	-0.0584746	-0.174748	0.0577987	-0.985679	0.324291
SULF2	1.06593	0.0638439	-0.0638482	0.191536	0.979949	0.327111
GBP5	0.954206	-0.0468758	-0.141398	0.0476466	-0.97199	0.331055
MRVI1	0.93811	-0.0638885	-0.193159	0.0653816	-0.968663	0.332713
THY1	1.06394	0.0619761	-0.0636229	0.187575	0.967133	0.333478
SLC1A3	0.949147	-0.0521911	-0.158959	0.0545772	-0.958081	0.338022
PRR16	1.07155	0.0691021	-0.0728819	0.211086	0.953893	0.340138
FHOD3	1.04183	0.0409789	-0.0438441	0.125802	0.946879	0.3437
FCGR1B	0.947813	-0.0535978	-0.16471	0.0575143	-0.945439	0.344435
GRP	0.966872	-0.0336894	-0.104071	0.0366922	-0.938173	0.348156
ADAMDEC1	0.968183	-0.0323346	-0.100216	0.0355467	-0.933611	0.350505
SSC5D	0.948668	-0.0526962	-0.163544	0.058152	-0.931749	0.351466
PRKG1	0.955603	-0.0454124	-0.141227	0.0504019	-0.92895	0.352915
VAT1L	1.04579	0.0447706	-0.0504273	0.139968	0.921751	0.356659
GALNTL2	0.959455	-0.0413896	-0.129424	0.0466445	-0.921485	0.356797
FAM13C	0.952101	-0.0490839	-0.153612	0.0554441	-0.920353	0.357388
GAL3ST4	0.938387	-0.0635929	-0.199669	0.0724833	-0.915956	0.35969
FBN1	1.05355	0.0521608	-0.0600138	0.164335	0.911376	0.362097
CCL2	0.947147	-0.054301	-0.171138	0.062536	-0.910911	0.362342
SGCD	0.95277	-0.0483822	-0.153382	0.056618	-0.903115	0.366465
C7orf10	1.04455	0.0435828	-0.0512559	0.138422	0.900695	0.36775
RYR2	0.956936	-0.0440184	-0.141266	0.0532293	-0.887163	0.374991
TIMP2	1.07101	0.0685984	-0.0833395	0.220536	0.884903	0.376209
C1QA	0.95189	-0.0493059	-0.158683	0.0600707	-0.883533	0.376949
IL2RA	0.956998	-0.0439536	-0.14168	0.0537728	-0.881516	0.378038
LILRB2	0.950995	-0.050246	-0.162765	0.0622726	-0.875236	0.381445
LY6H	1.04288	0.0419906	-0.0523145	0.136296	0.8727	0.382827
ANGPTL2	1.05894	0.0572666	-0.0717913	0.186324	0.86969	0.38447
KCNK13	0.952802	-0.0483481	-0.157606	0.0609095	-0.867313	0.38577
PTAFR	0.958273	-0.042623	-0.139574	0.0543277	-0.86167	0.388869
KRT5	1.02222	0.0219719	-0.0281361	0.0720799	0.859428	0.390104
ZNF521	0.949927	-0.0513702	-0.169048	0.0663071	-0.855592	0.392223
MT1M	1.03642	0.0357749	-0.0463175	0.117867	0.85413	0.393033
DACT1	1.05001	0.048798	-0.0637621	0.161358	0.849699	0.395492
LOC399959	1.04833	0.0472006	-0.061696	0.156097	0.849535	0.395584
LRP1	0.939135	-0.0627956	-0.210332	0.0847403	-0.834219	0.404158
GPR88	0.956132	-0.044859	-0.151112	0.061394	-0.827478	0.407966
NBL1	1.0573	0.0557204	-0.0768472	0.188288	0.823806	0.41005
FCGR1A	0.956306	-0.0446778	-0.151307	0.0619518	-0.821225	0.411518
TLL1	0.954809	-0.0462435	-0.156998	0.0645115	-0.818343	0.413161
GPR110	0.980764	-0.0194234	-0.0660031	0.0271563	-0.817291	0.413762
WISP1	1.04503	0.0440478	-0.0619426	0.150038	0.814528	0.415342
PDPN	0.957117	-0.0438293	-0.149742	0.0620837	-0.811079	0.417321
RHOJ	0.938351	-0.0636307	-0.217556	0.0902947	-0.810223	0.417812
PTGER2	0.957058	-0.043891	-0.150115	0.0623329	-0.809844	0.41803
PRICKLE1	0.949516	-0.0518029	-0.178773	0.0751668	-0.799654	0.423911
C10orf55	1.04089	0.0400756	-0.0581946	0.138346	0.799294	0.42412
CXCL9	0.97012	-0.0303353	-0.104739	0.0440682	-0.799104	0.42423
SPARC	1.05759	0.0559909	-0.0814734	0.193455	0.798317	0.424687
CLSTN2	0.964143	-0.0365153	-0.126995	0.0539646	-0.79099	0.42895
PLN	0.966106	-0.0344819	-0.120045	0.0510807	-0.78987	0.429604
KERA	0.952374	-0.0487978	-0.170003	0.0724075	-0.78909	0.430059
TCF4	0.942115	-0.0596277	-0.208466	0.0892109	-0.7852	0.432336
CSF2RA	0.957713	-0.0432067	-0.151408	0.0649948	-0.782647	0.433834
PMP22	0.94274	-0.0589647	-0.206707	0.088778	-0.782229	0.43408
GLIPR1	0.947475	-0.0539545	-0.189512	0.0816035	-0.7801	0.435332
PDGFRA	0.952081	-0.0491053	-0.172636	0.0744252	-0.779116	0.435911
IGF1	0.960973	-0.0398092	-0.140003	0.0603846	-0.778737	0.436135
PDZRN3	0.951424	-0.0497951	-0.175383	0.0757933	-0.777115	0.437091
LILRA5	0.959374	-0.0414742	-0.146198	0.0632499	-0.77621	0.437625
COL6A3	1.04708	0.0460031	-0.0710201	0.163026	0.770483	0.441013
MMP9	1.03347	0.0329204	-0.0514851	0.117326	0.764437	0.444607
PTPRD	0.960799	-0.0399899	-0.142868	0.0628878	-0.761863	0.446142
THBS1	1.04332	0.0424084	-0.0669724	0.151789	0.759905	0.447312
PPBP	1.0253	0.024984	-0.0396613	0.0896294	0.757483	0.44876
CXCL6	1.02198	0.021739	-0.0349395	0.0784174	0.751742	0.452206
DIO3	1.03369	0.0331392	-0.0533414	0.11962	0.751055	0.45262
NPR3	1.03694	0.0362743	-0.0586194	0.131168	0.749221	0.453724
CCR1	0.954299	-0.0467787	-0.169818	0.0762603	-0.745166	0.456171
PTGFR	0.970387	-0.0300607	-0.109196	0.0490744	-0.744522	0.456561
NTM	0.961334	-0.0394332	-0.143293	0.0644265	-0.744154	0.456783
TSPAN2	1.04545	0.0444485	-0.0726778	0.161575	0.743791	0.457003
SERPING1	0.941039	-0.0607708	-0.221047	0.0995051	-0.743147	0.457393
CD163	0.964676	-0.0359633	-0.131531	0.0596046	-0.737557	0.460784
PIK3AP1	0.956221	-0.0447666	-0.163858	0.0743244	-0.736756	0.461271
GPR84	0.964328	-0.0363237	-0.133159	0.0605118	-0.735197	0.46222
CILP2	1.03014	0.029698	-0.0495081	0.108904	0.734882	0.462412
PODNL1	0.969376	-0.0311029	-0.115144	0.052938	-0.725368	0.468226
SLIT2	0.967844	-0.0326845	-0.121139	0.0557702	-0.724217	0.468932
GPR68	0.960581	-0.0402168	-0.149268	0.0688342	-0.722812	0.469795
FAM38B	0.96464	-0.0360005	-0.133854	0.0618533	-0.721072	0.470865
C1R	0.945154	-0.0564079	-0.210268	0.0974525	-0.718557	0.472414
PABPC5	0.953438	-0.0476814	-0.177882	0.0825191	-0.717769	0.4729
FMOD	0.954395	-0.046678	-0.176168	0.0828116	-0.706522	0.479864
SPON1	0.965865	-0.0347314	-0.13153	0.0620669	-0.703238	0.481907
HAS2	1.03717	0.0364942	-0.0654947	0.138483	0.701324	0.483101
CPZ	0.960073	-0.040746	-0.154722	0.07323	-0.70068	0.483503
WNT2	0.964982	-0.0356457	-0.136367	0.065075	-0.693644	0.487905
HTRA3	1.0375	0.0368156	-0.0673315	0.140963	0.692841	0.48841
HTR2A	0.958643	-0.042237	-0.161871	0.0773968	-0.69197	0.488956
BOC	0.955686	-0.0453262	-0.175516	0.0848635	-0.682371	0.495004
SLC7A7	0.954889	-0.0461601	-0.178799	0.086479	-0.682093	0.49518
FAP	1.03668	0.0360271	-0.0679457	0.14	0.679137	0.497051
SV2B	0.967604	-0.0329323	-0.128294	0.0624292	-0.676858	0.498496
PLA2G4C	0.959677	-0.0411586	-0.160353	0.0780358	-0.676788	0.49854
FAT4	0.963294	-0.037397	-0.145883	0.0710895	-0.67563	0.499275
DOK5	0.971638	-0.0287721	-0.112448	0.0549038	-0.673937	0.500351
MMP2	0.960017	-0.0408042	-0.160005	0.0783968	-0.670924	0.502269
C1QB	0.964867	-0.0357648	-0.140951	0.069421	-0.666417	0.505144
FPR2	0.971148	-0.029276	-0.11549	0.0569382	-0.665551	0.505698
IL1B	0.968053	-0.032468	-0.12811	0.0631738	-0.665359	0.505821
GJD3	0.948933	-0.0524173	-0.208124	0.103289	-0.659805	0.509379
ACTG2	0.970838	-0.0295953	-0.117549	0.0583586	-0.6595	0.509574
CCDC8	0.961469	-0.0392928	-0.156097	0.0775118	-0.659327	0.509686
NLRP12	0.972488	-0.0278979	-0.111572	0.0557764	-0.653473	0.513452
ALDH1A3	1.03315	0.032616	-0.065577	0.130809	0.651026	0.51503
LAMA4	1.04778	0.0466772	-0.095416	0.188771	0.643843	0.519678
TNN	0.966882	-0.0336789	-0.136884	0.069526	-0.639595	0.522436
LRRN4CL	0.966242	-0.0343411	-0.139851	0.0711687	-0.637925	0.523522
JPH2	1.03619	0.0355524	-0.0738124	0.144917	0.637146	0.52403
EMILIN1	1.04259	0.04171	-0.0866046	0.170025	0.637107	0.524055
IGDCC4	1.04049	0.0396926	-0.0826941	0.162079	0.635658	0.524999
PCDHGA9	0.967146	-0.0334058	-0.136503	0.0696916	-0.635071	0.525382
CBLN4	0.971162	-0.0292618	-0.119609	0.0610859	-0.634792	0.525564
MAGEL2	1.04135	0.040519	-0.0850852	0.166123	0.63227	0.52721
HRH2	0.965115	-0.0355085	-0.146284	0.0752666	-0.628259	0.529834
CTSK	0.964661	-0.0359781	-0.149209	0.0772531	-0.622759	0.533443
UNC5C	0.96879	-0.0317071	-0.131707	0.068293	-0.621448	0.534305
C1S	0.955332	-0.0456961	-0.190591	0.0991983	-0.618124	0.536493
HAPLN3	1.04088	0.0400678	-0.0870178	0.167153	0.617942	0.536614
CYS1	0.97246	-0.027926	-0.117071	0.0612185	-0.613992	0.539221
FILIP1L	0.959766	-0.0410658	-0.172649	0.090517	-0.611687	0.540745
AXL	1.04477	0.0437927	-0.0986501	0.186235	0.602572	0.546793
HEPH	1.03851	0.0377884	-0.0851385	0.160715	0.602504	0.546839
NRXN2	0.96864	-0.031862	-0.135698	0.0719743	-0.601412	0.547565
SELL	0.969009	-0.031481	-0.134234	0.0712722	-0.600484	0.548183
ITGB3	0.974721	-0.0256042	-0.10937	0.0581615	-0.599091	0.549112
KIRREL	0.97101	-0.0294189	-0.127291	0.0684534	-0.589135	0.555771
CST6	1.02123	0.0210107	-0.0490107	0.0910321	0.58811	0.556458
C1QC	0.968234	-0.0322815	-0.141131	0.0765683	-0.581264	0.561062
NAV3	1.0318	0.0313022	-0.0745423	0.137147	0.579635	0.562161
ADAMTSL1	0.972471	-0.0279153	-0.122564	0.0667338	-0.578062	0.563223
TMEM150B	0.97219	-0.0282035	-0.124915	0.0685077	-0.571576	0.567609
PDCD1LG2	0.969693	-0.0307753	-0.136601	0.0750508	-0.569977	0.568694
FPR1	0.972553	-0.0278308	-0.123708	0.0680461	-0.568932	0.569403
TMEM47	0.961895	-0.0388496	-0.176328	0.0986292	-0.553858	0.579676
FN1	1.03196	0.0314617	-0.0799181	0.142841	0.553635	0.579829
CORIN	0.972933	-0.0274402	-0.125132	0.0702521	-0.550522	0.581961
C1QTNF1	1.03643	0.0357814	-0.0923843	0.163947	0.547184	0.584252
FCGR3A	0.969793	-0.0306728	-0.14087	0.0795247	-0.545544	0.585379
SAA1	1.01512	0.015004	-0.0389591	0.0689671	0.544952	0.585786
ITGB8	1.01952	0.0193275	-0.0504307	0.0890856	0.543035	0.587106
VCAM1	0.97111	-0.029315	-0.135123	0.0764934	-0.543023	0.587114
XYLT1	0.970263	-0.0301885	-0.140398	0.0800209	-0.536873	0.591356
AKAP2	1.03489	0.0342927	-0.0912235	0.159809	0.535489	0.592312
BGN	1.0387	0.0379681	-0.101612	0.177548	0.533144	0.593934
TNFSF4	1.03545	0.0348389	-0.094037	0.163715	0.529835	0.596227
TDO2	1.02495	0.0246426	-0.0667224	0.116008	0.528634	0.597059
TSHZ3	0.965447	-0.0351643	-0.167056	0.0967278	-0.522554	0.601284
DKK2	0.972681	-0.0276994	-0.13185	0.076451	-0.521263	0.602184
FABP4	0.981551	-0.0186211	-0.0889332	0.051691	-0.519067	0.603714
EPYC	1.0158	0.0156802	-0.0435541	0.0749145	0.518831	0.603879
RNASE2	1.02748	0.0271114	-0.0753373	0.12956	0.518674	0.603988
IGFL2	0.982427	-0.0177293	-0.0847558	0.0492971	-0.518435	0.604155
NCAM2	1.02581	0.0254849	-0.0711398	0.12211	0.516944	0.605195
CACNG4	0.984928	-0.0151862	-0.0735919	0.0432194	-0.509616	0.61032
GPR124	1.0402	0.0394098	-0.112958	0.191777	0.506943	0.612195
GLI1	0.97445	-0.0258822	-0.126063	0.0742988	-0.506366	0.6126
BICC1	1.02324	0.0229779	-0.0666639	0.11262	0.502398	0.615387
RASGRF2	1.0319	0.0313986	-0.0913859	0.154183	0.501204	0.616227
MME	0.978808	-0.0214194	-0.10529	0.0624511	-0.500548	0.616689
KIAA1755	0.967786	-0.032744	-0.165981	0.100493	-0.481675	0.630037
KCNQ5	0.982398	-0.0177584	-0.0900917	0.054575	-0.481185	0.630385
HR	0.978601	-0.0216317	-0.110681	0.0674174	-0.476113	0.633994
CNN1	0.976917	-0.023354	-0.120551	0.073843	-0.47093	0.63769
SSPN	1.02999	0.029548	-0.0946923	0.153788	0.466137	0.641118
SIRPA	1.0315	0.0310172	-0.102427	0.164462	0.455564	0.648704
FAM26F	1.02191	0.0216735	-0.0723246	0.115671	0.451916	0.65133
IVL	1.0099	0.00984915	-0.0337168	0.0534151	0.443098	0.657695
BCL2A1	0.974472	-0.02586	-0.140275	0.0885549	-0.44299	0.657773
PGBD5	1.02141	0.0211853	-0.0731063	0.115477	0.440362	0.659675
HEG1	1.03213	0.0316262	-0.109587	0.172839	0.438955	0.660694
XPNPEP2	0.977646	-0.0226076	-0.123604	0.0783891	-0.438727	0.660859
TM4SF18	1.02386	0.0235837	-0.0818221	0.128989	0.438525	0.661005
CD300E	0.978627	-0.0216051	-0.118885	0.0756744	-0.435294	0.663349
CXCL11	1.01713	0.0169826	-0.0597975	0.0937626	0.433514	0.664641
SHISA3	0.988781	-0.0112819	-0.0631639	0.0406001	-0.426201	0.669962
CTGF	0.974459	-0.0258732	-0.145105	0.0933591	-0.425309	0.670612
CD200	0.967957	-0.0325678	-0.183535	0.118399	-0.422818	0.672428
MSRB3	0.97317	-0.0271965	-0.154512	0.100119	-0.418679	0.675451
CRYBB1	0.97391	-0.0264363	-0.151249	0.0983766	-0.415135	0.678043
CYP26A1	0.984957	-0.0151572	-0.08713	0.0568156	-0.412761	0.679782
FBLN2	0.975883	-0.024413	-0.140454	0.0916284	-0.41234	0.68009
SCARF2	1.02748	0.0271057	-0.10717	0.161381	0.395651	0.692362
TM6SF2	1.02496	0.0246537	-0.0988055	0.148113	0.391387	0.695512
BCAT1	1.01824	0.0180767	-0.0732568	0.10941	0.387916	0.698078
TNFRSF9	0.982436	-0.0177205	-0.107294	0.0718535	-0.387741	0.698207
ISM1	0.983704	-0.0164297	-0.103207	0.0703478	-0.371083	0.710575
PCSK5	1.02072	0.020506	-0.0882888	0.129301	0.36942	0.711814
CYR61	0.977865	-0.0223832	-0.143598	0.0988313	-0.361923	0.71741
TMEM200A	0.976878	-0.0233937	-0.150301	0.103513	-0.361295	0.717879
MFAP2	1.02096	0.0207407	-0.0939627	0.135444	0.354401	0.723039
TCEAL7	0.976198	-0.0240897	-0.157563	0.109384	-0.353739	0.723535
TNFSF13B	0.979949	-0.0202544	-0.13345	0.0929414	-0.350701	0.725812
TNC	1.0132	0.0131147	-0.0607624	0.0869918	0.347934	0.72789
HTR7	0.978801	-0.0214269	-0.143257	0.100403	-0.344709	0.730313
UNC5B	1.02614	0.0258032	-0.121449	0.173055	0.343448	0.731262
UBE2QL1	1.01572	0.0155941	-0.0742925	0.105481	0.340026	0.733837
CYTL1	0.983741	-0.016393	-0.112819	0.0800327	-0.333207	0.738978
CSMD2	1.01563	0.0155119	-0.0771629	0.108187	0.328058	0.742868
CCDC80	1.01862	0.0184485	-0.0920511	0.128948	0.327226	0.743497
ZNF423	0.97929	-0.0209276	-0.146615	0.10476	-0.326344	0.744164
HHLA2	0.993021	-0.00700337	-0.0502893	0.0362826	-0.317109	0.751161
ROR1	0.984395	-0.0157284	-0.114577	0.0831198	-0.311863	0.755144
EPB41L2	0.976088	-0.0242024	-0.176748	0.128343	-0.310962	0.755829
LRRC32	0.977632	-0.0226215	-0.170018	0.124775	-0.300803	0.763565
TMEM90B	1.01372	0.0136311	-0.0754868	0.102749	0.299788	0.764339
IGF2	1.00941	0.00936523	-0.051932	0.0706624	0.299451	0.764596
MRC2	0.978379	-0.0218587	-0.167167	0.12345	-0.294836	0.768119
CCL21	1.01219	0.0121186	-0.0707219	0.0949591	0.28672	0.774327
EPHB6	0.986215	-0.0138812	-0.109466	0.0817041	-0.284632	0.775926
FMO1	0.98742	-0.0126595	-0.101271	0.0759521	-0.28001	0.77947
ANTXR1	0.982407	-0.0177496	-0.143757	0.108257	-0.276085	0.782483
AOX1	0.987916	-0.0121575	-0.0997126	0.0753976	-0.272151	0.785506
HTRA1	0.980926	-0.0192582	-0.159013	0.120497	-0.270083	0.787097
FAM26E	1.01844	0.0182765	-0.116269	0.152822	0.266239	0.790055
CDH13	0.984239	-0.0158866	-0.133633	0.10186	-0.264441	0.79144
PCOLCE	1.0175	0.017351	-0.111657	0.146359	0.263608	0.792082
EDIL3	0.989483	-0.0105724	-0.089775	0.0686303	-0.261626	0.79361
ZEB1	0.979194	-0.0210258	-0.179079	0.137028	-0.260733	0.794298
MMP16	1.01367	0.013574	-0.0919803	0.119128	0.252047	0.801005
PTGIS	0.987138	-0.0129457	-0.114287	0.0883951	-0.250374	0.802298
MRGPRF	0.984976	-0.0151383	-0.134095	0.103819	-0.249422	0.803035
COL10A1	0.990152	-0.00989716	-0.0877865	0.0679922	-0.249047	0.803325
ODZ4	0.986335	-0.0137588	-0.122419	0.0949014	-0.248176	0.803999
LRRC15	1.00859	0.00855153	-0.0610127	0.0781158	0.240938	0.809603
SLC2A5	1.01086	0.0108053	-0.0784669	0.100078	0.237229	0.812479
STON1	0.983154	-0.0169898	-0.157889	0.12391	-0.236334	0.813173
CCBE1	0.991023	-0.00901714	-0.086473	0.0684387	-0.228172	0.819512
ISLR	0.987032	-0.0130525	-0.125286	0.0991814	-0.227938	0.819694
ST6GALNAC5	1.01132	0.0112554	-0.0878225	0.110333	0.222655	0.823804
DACT3	0.985365	-0.0147428	-0.145288	0.115803	-0.221343	0.824826
WNT10A	0.990994	-0.00904691	-0.08959	0.0714961	-0.220151	0.825754
CD274	1.01039	0.0103392	-0.0826703	0.103349	0.217875	0.827527
CCL8	0.990733	-0.00930985	-0.0938581	0.0752384	-0.215817	0.82913
PRR5L	0.985641	-0.0144627	-0.146119	0.117193	-0.215307	0.829528
CHSY3	1.01325	0.0131628	-0.10782	0.134145	0.213242	0.831138
BNC2	1.01323	0.0131424	-0.108851	0.135136	0.211148	0.832772
ZFPM2	1.01423	0.014132	-0.1171	0.145364	0.211063	0.832838
GXYLT2	0.988151	-0.0119198	-0.12319	0.0993503	-0.209961	0.833698
AEBP1	0.987568	-0.0125098	-0.129649	0.104629	-0.209313	0.834204
SRPX	1.01228	0.0122065	-0.102234	0.126647	0.209054	0.834406
ANGPTL1	0.988945	-0.0111166	-0.115578	0.0933454	-0.208574	0.834781
NRK	0.993676	-0.00634405	-0.0661522	0.0534641	-0.2079	0.835307
FAM70A	1.00992	0.00987395	-0.0881127	0.107861	0.197502	0.843434
MATN3	0.990175	-0.00987365	-0.109792	0.090045	-0.193678	0.846428
CLEC4E	0.991498	-0.00853856	-0.0958749	0.0787978	-0.191619	0.848041
GBP6	0.993508	-0.00651309	-0.0735748	0.0605486	-0.190353	0.849032
MCHR1	1.00963	0.00957977	-0.0896838	0.108843	0.189153	0.849973
GLT8D2	1.01124	0.0111725	-0.105076	0.127421	0.188371	0.850586
ACTA2	0.987961	-0.0121118	-0.139356	0.115133	-0.18656	0.852005
CLEC4D	0.989792	-0.0102608	-0.118613	0.098091	-0.185606	0.852754
DLG2	0.98998	-0.0100705	-0.122908	0.102767	-0.174922	0.861141
MDGA1	1.01005	0.0100031	-0.10402	0.124026	0.171946	0.86348
ALPK2	0.992863	-0.00716271	-0.0902595	0.0759341	-0.168943	0.865841
AIM2	0.994127	-0.00589012	-0.0749618	0.0631816	-0.167137	0.867262
ALDH1L2	1.0086	0.00855906	-0.0972365	0.114355	0.158565	0.874012
ZNF365	0.990881	-0.00916071	-0.124793	0.106472	-0.155274	0.876606
APLNR	1.00953	0.00948009	-0.110343	0.129303	0.155067	0.876768
CST1	1.00379	0.00378476	-0.0441118	0.0516813	0.154875	0.87692
TIMD4	0.992635	-0.00739272	-0.101564	0.0867787	-0.153863	0.877718
ASPN	0.993147	-0.00687632	-0.101821	0.0880686	-0.141949	0.88712
SEMA5A	1.00805	0.00801578	-0.107651	0.123682	0.135827	0.891958
TAGLN	0.991845	-0.00818816	-0.130334	0.113958	-0.131388	0.895469
CILP	1.00439	0.00437937	-0.0620119	0.0707706	0.129285	0.897132
FBXL7	1.00952	0.00947012	-0.13701	0.15595	0.126714	0.899167
NPTX2	0.995618	-0.0043912	-0.0729791	0.0641967	-0.125483	0.900141
VIM	1.01027	0.0102133	-0.152969	0.173395	0.122671	0.902368
ADAMTS16	1.00487	0.00485627	-0.0733066	0.0830191	0.121773	0.903079
NEXN	0.991909	-0.00812362	-0.142963	0.126716	-0.118081	0.906004
COL8A1	1.00574	0.00572268	-0.0910016	0.102447	0.115961	0.907683
SIGLEC14	0.995051	-0.00496093	-0.0889653	0.0790434	-0.115747	0.907853
MMP7	1.00365	0.00363935	-0.0603009	0.0675796	0.111557	0.911174
FCGR3B	1.00461	0.00459854	-0.0771414	0.0863385	0.110264	0.9122
C5AR1	0.994281	-0.00573587	-0.124896	0.113424	-0.0943448	0.924835
HS3ST3B1	0.994419	-0.0055969	-0.125315	0.114121	-0.09163	0.926992
FAM5C	0.995461	-0.00454939	-0.105238	0.0961392	-0.0885567	0.929434
DBC1	1.00211	0.00211243	-0.0475823	0.0518071	0.0833144	0.933602
LRRC17	0.99503	-0.00498239	-0.122987	0.113022	-0.0827537	0.934047
HECW1	0.996376	-0.00363068	-0.094047	0.0867857	-0.0787027	0.937269
CXCL10	0.996824	-0.00318104	-0.0852636	0.0789015	-0.0759566	0.939454
EDNRA	0.994967	-0.00504541	-0.140223	0.130133	-0.073154	0.941684
ZNF385D	0.995869	-0.00413966	-0.115237	0.106958	-0.0730309	0.941781
MSC	1.00434	0.00433032	-0.114513	0.123174	0.0714156	0.943067
SIRPB1	0.996342	-0.00366503	-0.106632	0.0993021	-0.0697632	0.944382
CCL11	0.997219	-0.00278518	-0.0811966	0.0756263	-0.069618	0.944498
TSPAN18	1.00469	0.00467654	-0.127603	0.136956	0.0692916	0.944758
CRISPLD2	1.00443	0.00441959	-0.143425	0.152264	0.0585903	0.953278
AQP9	1.00255	0.00254646	-0.0852419	0.0903348	0.0568522	0.954663
RARRES1	0.997526	-0.00247686	-0.0988144	0.0938607	-0.0503912	0.959811
SPSB4	1.00278	0.00277184	-0.10733	0.112874	0.0493425	0.960646
STAB2	1.00212	0.00211989	-0.0839511	0.0881908	0.048273	0.961499
IQSEC3	0.997515	-0.00248764	-0.109025	0.104049	-0.0457651	0.963497
CACNA2D1	1.00178	0.00177413	-0.0782955	0.0818438	0.0434276	0.965361
LAYN	0.997333	-0.00267051	-0.126391	0.12105	-0.0423059	0.966255
SHANK1	1.00252	0.00251607	-0.130727	0.135759	0.0370106	0.970477
PDGFRB	1.00192	0.00191883	-0.145713	0.149551	0.0254744	0.979677
FAM131B	1.00174	0.00173761	-0.138104	0.14158	0.0243536	0.980571
LOXL1	1.00164	0.00164241	-0.137186	0.140471	0.0231874	0.981501
TGFB3	0.998223	-0.0017786	-0.156011	0.152454	-0.0226021	0.981968
TNFRSF11B	0.998888	-0.00111222	-0.101846	0.0996213	-0.0216403	0.982735
STMN2	0.999525	-0.00047463	-0.0730404	0.0720911	-0.0128195	0.989772
GAS1	1.00059	0.000590057	-0.10035	0.101531	0.0114571	0.990859
FIBIN	1.00056	0.00056139	-0.104616	0.105739	0.0104614	0.991653
SAA2	0.999733	-0.000267143	-0.0534804	0.0529461	-0.00983946	0.992149
MXRA8	0.999545	-0.00045555	-0.12624	0.125329	-0.00709834	0.994336
SLC16A2	0.999591	-0.000409229	-0.126598	0.12578	-0.00635614	0.994929
MMP13	1.00013	0.000125324	-0.0488634	0.0491141	0.00501403	0.995999
CDH11	1.00012	0.000123413	-0.115484	0.11573	0.00209231	0.998331
PRND	1.00008	7.69579e-05	-0.0746859	0.0748398	0.00201751	0.99839
DHRS9	0.99999	-1.04033e-05	-0.0793459	0.0793251	-0.00025701	0.999795
